# Supplementary material for: {4,4′-Dibromo-2,2′-[propane-1,3-diyl­bis(nitrilo­methyl­idyne)]diphenolato}zinc(II)
Source: Acta Crystallogr Sect E Struct Rep Online. 2008 May 30;64(Pt 6):m850. doi: 10.1107/S1600536808015602 (PMC2961367; doi:10.1107/S1600536808015602)
Supplement: Supplementary file 2 [file e-64-0m850-Isup2.hkl]

# 
# h,k,l, Fc-squared, Fo-squared, sigma(Fo-squared) and status flag 
# 
data_I
_shelx_title ' 20080411c_0m in C2/c' 
_shelx_refln_list_code          4 
_shelx_F_calc_maximum      434.12 
_exptl_crystal_F_000       984.00 
_reflns_d_resolution_high  0.7829 
 
loop_ 
 _symmetry_equiv_pos_as_xyz 
 'x, y, z' 
 '-x, y, -z+1/2' 
 'x+1/2, y+1/2, z' 
 '-x+1/2, y+1/2, -z+1/2' 
 '-x, -y, -z' 
 'x, -y, z-1/2' 
 '-x+1/2, -y+1/2, -z' 
 'x+1/2, -y+1/2, z-1/2' 
 
_cell_length_a    21.4177 
_cell_length_b     8.1609 
_cell_length_c     9.5244 
_cell_angle_alpha  90.000 
_cell_angle_beta   92.910 
_cell_angle_gamma  90.000 
 
_shelx_F_squared_multiplier     1.000 
 
loop_ 
 _refln_index_h 
 _refln_index_k 
 _refln_index_l 
 _refln_F_squared_calc 
 _refln_F_squared_meas 
 _refln_F_squared_sigma 
 _refln_observed_status 
   2   0   0      180.27      340.61     22.22 o 
   4   0   0    52003.68    49011.10   1592.06 o 
   6   0   0     1350.60     1960.26     53.56 o 
   8   0   0    22077.23    22009.52    485.47 o 
  10   0   0        1.55       48.21     15.63 o 
  12   0   0     6679.80     6349.27    190.79 o 
  14   0   0     2242.13     1918.31     80.72 o 
  16   0   0       13.23      -11.54     47.36 o 
  18   0   0     7834.68     8136.60    250.38 o 
  20   0   0      257.68      305.32     49.31 o 
  22   0   0     7077.97     7248.26    237.48 o 
  24   0   0     1084.56      906.13    120.13 o 
  26   0   0     1458.47     1797.81    162.78 o 
   1   1   0    38698.61    36994.45   1494.75 o 
   3   1   0     8127.30     8112.60    140.06 o 
   5   1   0       28.76       39.97      7.56 o 
   7   1   0     3139.56     3027.55     67.70 o 
   9   1   0     4453.74     4430.46     86.28 o 
  11   1   0     5435.70     5390.54    105.28 o 
  13   1   0     3787.29     4031.93     85.36 o 
  15   1   0     1472.92     1431.51     45.89 o 
  17   1   0     1252.80     1253.70     45.27 o 
  19   1   0     3006.78     3190.99     93.48 o 
  21   1   0     1420.15     1514.16     72.66 o 
  23   1   0      153.60      118.26     41.85 o 
  25   1   0      584.01      662.91     76.97 o 
  27   1   0      565.92      479.38     78.01 o 
   0   2   0    49140.63    43669.29   6541.35 o 
   2   2   0    80653.12    67933.54   3945.09 o 
   4   2   0    13412.33    14602.72    251.46 o 
   6   2   0    48246.12    48040.43    812.32 o 
   8   2   0     1218.76     1402.57     34.65 o 
  10   2   0    16195.21    16523.58    263.03 o 
  12   2   0     2779.38     2820.38     64.49 o 
  14   2   0     2722.92     2919.88     69.13 o 
  16   2   0     3964.19     4057.96    102.15 o 
  18   2   0      104.35      141.05     28.84 o 
  20   2   0     6745.76     7102.08    188.08 o 
  22   2   0     1160.69     1201.18     97.87 o 
  24   2   0     3354.09     3286.96    115.55 o 
  26   2   0       11.09      -27.80     56.92 o 
   1   3   0     4990.80     4691.22     99.70 o 
   3   3   0     1379.59     1159.30     33.14 o 
   5   3   0    17307.41    16955.39    292.76 o 
   7   3   0    21795.93    22040.74    379.96 o 
   9   3   0    11747.21    11234.76    201.36 o 
  11   3   0     2695.42     2443.70     61.62 o 
  13   3   0     4326.55     4182.52    133.91 o 
  15   3   0     1863.77     1692.99     57.11 o 
  17   3   0     1084.71     1087.40     60.21 o 
  19   3   0      182.36      197.75     32.13 o 
  21   3   0      131.68      179.36     40.07 o 
  23   3   0      433.93      394.25    102.56 o 
  25   3   0       78.91      194.97    101.03 o 
   0   4   0    22517.24    20204.40   1083.71 o 
   2   4   0    13071.97    13649.63    272.71 o 
   4   4   0    36860.81    33898.02    777.89 o 
   6   4   0     1223.91     1348.56     36.39 o 
   8   4   0    17170.90    16974.00    298.26 o 
  10   4   0     1665.69     1785.12     46.18 o 
  12   4   0     3386.13     3409.76     85.88 o 
  14   4   0     2386.23     2401.12    139.59 o 
  16   4   0      358.88      352.93     39.25 o 
  18   4   0     5046.48     5054.76    214.76 o 
  20   4   0       48.13       57.22     52.93 o 
  22   4   0     2381.62     2254.07    180.58 o 
  24   4   0      366.48      283.33    106.25 o 
   1   5   0     3230.00     2993.37     74.35 o 
   3   5   0     4262.95     3972.61     93.50 o 
   5   5   0     1702.37     1635.03     50.13 o 
   7   5   0     1445.81     1297.98     53.54 o 
   9   5   0      603.42      615.29     32.72 o 
  11   5   0     3913.98     3810.60    112.49 o 
  13   5   0      217.04      260.53     44.59 o 
  15   5   0     1051.99      969.11    222.66 o 
  17   5   0     1949.17     1876.66    106.66 o 
  19   5   0      956.40     1178.29     92.33 o 
  21   5   0      521.96      497.45     75.03 o 
  23   5   0       78.24       32.59     94.40 o 
   0   6   0      107.54      126.52     61.59 o 
   2   6   0    23133.69    22804.09    454.52 o 
   4   6   0      240.87      207.40     23.76 o 
   6   6   0    10273.98    10101.59    215.32 o 
   8   6   0      101.78      103.95     36.90 o 
  10   6   0     1653.62     1752.20    110.20 o 
  12   6   0       81.77       64.69     40.31 o 
  14   6   0      127.09       91.18     43.05 o 
  16   6   0     1878.73     1642.65    102.15 o 
  18   6   0        1.04       38.44     50.78 o 
  20   6   0     1252.22     1399.14    105.09 o 
  22   6   0        3.61      -19.36     79.05 o 
   1   7   0      197.66      171.49     26.46 o 
   3   7   0     3739.22     3591.68    116.52 o 
   5   7   0     2311.70     2379.06     97.69 o 
   7   7   0      145.11       47.17     38.03 o 
   9   7   0     1285.57     1420.13     87.22 o 
  11   7   0        4.11      -10.48     43.02 o 
  13   7   0      587.90      681.50     75.37 o 
  15   7   0      302.64      251.64     60.31 o 
  17   7   0      107.50      141.58     59.42 o 
  19   7   0      181.41      180.14     66.15 o 
   0   8   0     1599.66     1989.11    155.25 o 
   2   8   0      629.23      683.67     51.43 o 
   4   8   0     5893.65     5873.29    181.53 o 
   6   8   0       21.29       70.53     44.45 o 
   8   8   0      992.37     1142.78     86.34 o 
  10   8   0       13.97       39.34     50.79 o 
  12   8   0      524.79      652.00     74.84 o 
  14   8   0      278.96      283.08     65.66 o 
  16   8   0       20.26       75.33     59.59 o 
   1   9   0      276.41      448.34     72.23 o 
   3   9   0       85.88       69.89     57.39 o 
   5   9   0      335.95      392.39    102.31 o 
   7   9   0      491.76      428.64    103.75 o 
   9   9   0        1.45       12.81     55.59 o 
  11   9   0      424.36      588.07     80.37 o 
  13   9   0       97.61       59.07     60.02 o 
   0  10   0       33.77     -109.67     83.94 o 
   2  10   0     1154.39     1468.02    265.99 o 
   4  10   0       18.62      -65.17     92.59 o 
   6  10   0      152.81       -7.75    101.15 o 
 -27   1   1     1110.27     1246.23    137.62 o 
 -25   1   1       82.63      143.92     37.89 o 
 -23   1   1      108.26       41.06     32.38 o 
 -21   1   1       19.89      -15.62     28.17 o 
 -19   1   1     2542.15     2682.28     77.80 o 
 -17   1   1     1406.88     1419.61     59.54 o 
 -15   1   1     7093.37     7490.86    143.83 o 
 -13   1   1     6937.18     6988.92    132.82 o 
 -11   1   1    14982.49    15627.31    271.11 o 
  -9   1   1    27642.02    28092.76    473.41 o 
  -7   1   1    21421.38    22662.90    381.43 o 
  -5   1   1   141198.00   135652.83   3696.70 o 
  -3   1   1    33150.39    36083.31    780.18 o 
  -1   1   1     1886.53     2065.33     59.05 o 
   1   1   1     1661.27     1835.87     41.88 o 
   3   1   1       25.89       81.91     15.09 o 
   5   1   1      597.25      778.79     25.59 o 
   7   1   1     5665.18     5708.45    119.88 o 
   9   1   1     6592.34     6631.72    167.35 o 
  11   1   1    15099.56    15070.93    299.45 o 
  13   1   1    11176.56    11446.88    235.75 o 
  15   1   1    24124.80    25223.23    493.35 o 
  17   1   1     5764.08     6149.57    189.53 o 
  19   1   1     6797.24     6476.07    218.38 o 
  21   1   1     1873.33     1913.55    102.21 o 
  23   1   1       88.16       80.93     53.65 o 
  25   1   1      268.10      334.78     66.89 o 
 -26   2   1      216.65      279.75     65.16 o 
 -24   2   1      116.22      129.21     52.13 o 
 -22   2   1      433.19      435.88     40.37 o 
 -20   2   1      402.54      449.87     37.59 o 
 -18   2   1      146.13      113.44     23.90 o 
 -16   2   1        6.56        7.42     18.31 o 
 -14   2   1      378.06      296.32     25.90 o 
 -12   2   1      892.46      923.94     32.13 o 
 -10   2   1     3104.33     3279.06     61.40 o 
  -8   2   1      346.40      466.83     19.18 o 
  -6   2   1     1016.98     1214.53     26.11 o 
  -4   2   1     4862.00     4946.00    105.10 o 
  -2   2   1     1612.32     1822.74     46.09 o 
   0   2   1     3403.08     3439.59     73.77 o 
   2   2   1     6792.61     7076.56    163.94 o 
   4   2   1     3459.42     3464.50    106.75 o 
   6   2   1      151.69      124.90     11.71 o 
   8   2   1      471.32      437.90     25.93 o 
  10   2   1      216.33      226.36     20.31 o 
  12   2   1      103.42       72.43     27.71 o 
  14   2   1       70.67       75.96     20.86 o 
  16   2   1      539.60      542.15     36.38 o 
  18   2   1     1220.88     1368.94     63.81 o 
  20   2   1      496.02      483.78     49.84 o 
  22   2   1      461.38      393.65     64.29 o 
  24   2   1        1.59       59.74     56.55 o 
  26   2   1       16.05       44.39     57.63 o 
 -25   3   1      176.17      169.72     98.01 o 
 -23   3   1      241.54      284.26     55.75 o 
 -21   3   1      779.19      978.21     72.07 o 
 -19   3   1      240.83      263.39     38.63 o 
 -17   3   1     2757.03     2833.36     72.22 o 
 -15   3   1     2265.07     2304.33     60.18 o 
 -13   3   1     8598.06     8461.72    158.01 o 
 -11   3   1     3797.10     3866.80     79.98 o 
  -9   3   1    37539.23    36850.25    568.83 o 
  -7   3   1    16073.71    17364.15    298.05 o 
  -5   3   1    19355.91    18697.43    366.12 o 
  -3   3   1    16090.10    16455.49    322.64 o 
  -1   3   1     7808.88     7396.14    151.13 o 
   1   3   1     5094.19     5682.75    119.32 o 
   3   3   1     1078.38      919.50     29.56 o 
   5   3   1    15048.50    15659.42    301.00 o 
   7   3   1      941.81      896.27     28.47 o 
   9   3   1     8667.33     8520.32    158.43 o 
  11   3   1     5481.03     5656.85    112.95 o 
  13   3   1    12036.19    12202.16    224.78 o 
  15   3   1     5245.88     5307.35    125.66 o 
  17   3   1    10924.92    11133.84    351.90 o 
  19   3   1     3815.21     3883.31    127.10 o 
  21   3   1      778.06      868.64     62.65 o 
  23   3   1      121.23       65.93    166.55 o 
  25   3   1      593.88      611.54     81.47 o 
 -24   4   1      131.57       65.30     88.34 o 
 -22   4   1      176.58      101.27     86.55 o 
 -20   4   1       62.12       42.59     66.92 o 
 -18   4   1       13.44      -19.52     40.29 o 
 -16   4   1      431.57      571.90     43.99 o 
 -14   4   1       85.50       81.75     26.90 o 
 -12   4   1      209.86      221.50     23.14 o 
 -10   4   1     2164.62     2262.52     59.88 o 
  -8   4   1     3615.37     3899.52     78.95 o 
  -6   4   1      244.05      203.47     24.41 o 
  -4   4   1       15.89       11.30     11.27 o 
  -2   4   1      582.42      525.42     23.30 o 
   0   4   1     1065.09     1279.02     39.07 o 
   2   4   1       45.53      175.27     17.55 o 
   4   4   1     2930.96     3044.12     62.42 o 
   6   4   1     8745.72     8865.92    162.01 o 
   8   4   1      165.46      115.46     18.28 o 
  10   4   1      481.77      478.29     29.42 o 
  12   4   1      906.33      929.01     75.13 o 
  14   4   1      272.01      348.90     37.83 o 
  16   4   1     1004.39     1012.86     57.28 o 
  18   4   1        0.06      -18.10     31.91 o 
  20   4   1       38.15       35.32     37.89 o 
  22   4   1       57.15      -13.26     54.98 o 
  24   4   1      561.18      505.44    113.37 o 
 -23   5   1       18.93     -105.51     70.34 o 
 -21   5   1       85.39      104.12     59.53 o 
 -19   5   1      433.03      522.02    147.65 o 
 -17   5   1      747.28      646.74    132.68 o 
 -15   5   1     1911.16     1877.26     96.95 o 
 -13   5   1     2041.41     2214.38    102.63 o 
 -11   5   1    12051.29    11653.69    352.84 o 
  -9   5   1     2261.67     2338.85     98.87 o 
  -7   5   1    15572.85    15549.41    275.72 o 
  -5   5   1      478.39      530.55     27.87 o 
  -3   5   1    24258.83    23311.56    459.91 o 
  -1   5   1      203.13      209.20     38.91 o 
   1   5   1     5118.76     5006.66    113.30 o 
   3   5   1     1801.59     1779.63     53.16 o 
   5   5   1       27.36       11.08     15.89 o 
   7   5   1     5312.60     5333.84    123.23 o 
   9   5   1     1358.24     1515.29     52.11 o 
  11   5   1     5111.75     4717.38    134.63 o 
  13   5   1     3239.33     3235.36    106.20 o 
  15   5   1     4993.23     4875.05    165.10 o 
  17   5   1      737.01      590.21     52.47 o 
  19   5   1     2932.42     2720.34    163.85 o 
  21   5   1      852.07      829.77     87.65 o 
  23   5   1     1040.11     1031.97     99.48 o 
 -22   6   1      167.33      183.07    102.45 o 
 -20   6   1      206.27      144.16     63.50 o 
 -18   6   1      546.42      615.35     75.28 o 
 -16   6   1       27.35      -10.22     58.94 o 
 -14   6   1     1021.92     1121.25     81.79 o 
 -12   6   1      457.30      485.14     86.10 o 
 -10   6   1      336.61      320.38     56.17 o 
  -8   6   1      384.74      402.74     46.28 o 
  -6   6   1      258.34      258.35     32.37 o 
  -4   6   1     3458.53     3429.02     89.97 o 
  -2   6   1     7459.11     7204.92    159.25 o 
   0   6   1     3899.57     3935.01     97.18 o 
   2   6   1       13.67        9.41     22.09 o 
   4   6   1      868.02      966.49     47.95 o 
   6   6   1       27.37       36.36     20.97 o 
   8   6   1      679.11      707.18     45.35 o 
  10   6   1      309.63      254.93     34.90 o 
  12   6   1       18.23       22.76     30.55 o 
  14   6   1      419.75      496.21     99.64 o 
  16   6   1      360.89      366.04    162.31 o 
  18   6   1      777.65      790.90     82.33 o 
  20   6   1      216.89      217.01     67.61 o 
  22   6   1      206.28      164.50     94.53 o 
 -19   7   1       14.52      -49.83     67.25 o 
 -17   7   1     1120.72     1148.26    125.54 o 
 -15   7   1       15.08       -0.10     54.83 o 
 -13   7   1     2957.27     3115.35    141.58 o 
 -11   7   1      555.49      456.93     60.09 o 
  -9   7   1     2567.79     2624.92    118.44 o 
  -7   7   1     2267.38     2376.87    109.78 o 
  -5   7   1     4164.39     4367.61    132.08 o 
  -3   7   1       88.28      130.04     59.84 o 
  -1   7   1     9415.20     8950.40    232.21 o 
   1   7   1      242.38      233.62     28.16 o 
   3   7   1       53.04       26.61     23.32 o 
   5   7   1     1052.29      995.23     47.05 o 
   7   7   1      182.93      149.42     29.51 o 
   9   7   1     3772.81     3949.07    156.75 o 
  11   7   1      154.25      139.57     77.83 o 
  13   7   1     3734.04     4013.80    167.00 o 
  15   7   1      126.29      177.63     69.12 o 
  17   7   1     2130.66     1868.72    118.33 o 
  19   7   1        8.98      -17.92     59.63 o 
 -16   8   1      781.11      905.05    174.17 o 
 -14   8   1      267.08      240.87     65.49 o 
 -12   8   1     1062.22     1113.48     90.12 o 
 -10   8   1      323.80      323.20     75.55 o 
  -8   8   1        6.84       53.88     92.87 o 
  -6   8   1      960.55      943.51     74.30 o 
  -4   8   1     1190.56     1214.35     85.09 o 
  -2   8   1      211.01      307.58     43.19 o 
   0   8   1      553.11      570.32     48.86 o 
   2   8   1     1622.85     1897.08     94.43 o 
   4   8   1        2.19       -4.82     32.32 o 
   6   8   1     1504.91     1627.81     77.87 o 
   8   8   1      986.90      972.93     82.77 o 
  10   8   1      739.18      854.64     79.37 o 
  12   8   1      866.55      848.16     83.25 o 
  14   8   1       52.74       58.33     56.35 o 
  16   8   1      193.20      315.81     75.68 o 
 -13   9   1      158.92       97.21     64.50 o 
 -11   9   1     1448.44     1551.47    213.92 o 
  -9   9   1        2.66       88.59     55.93 o 
  -7   9   1     3175.86     3194.64    180.61 o 
  -5   9   1        3.20      -17.79     48.07 o 
  -3   9   1      740.65      784.08     73.79 o 
  -1   9   1       29.63       78.08     54.22 o 
   1   9   1      494.69      630.69     76.28 o 
   3   9   1      566.87      661.37     79.32 o 
   5   9   1      556.67      721.24     81.27 o 
   7   9   1     1527.50     1817.95    179.95 o 
   9   9   1      257.13      476.97    120.51 o 
  11   9   1     1472.63     1502.79    166.39 o 
  13   9   1        0.97      -36.10     96.40 o 
  -6  10   1      342.01      605.42    124.34 o 
  -4  10   1       61.89       32.59     84.62 o 
  -2  10   1       33.99      132.03     89.11 o 
   0  10   1      286.77      425.53     81.76 o 
   2  10   1      212.65      362.21     78.65 o 
   4  10   1      886.55     1477.12    177.35 o 
   6  10   1      572.73      575.18    130.24 o 
 -26   0   2     1022.27     1192.47     89.64 o 
 -24   0   2       67.83       -8.12     44.55 o 
 -22   0   2     3162.74     3236.52    153.16 o 
 -20   0   2      709.47      628.32     59.93 o 
 -18   0   2     8867.05     8557.34    259.70 o 
 -16   0   2      539.58      530.83     47.30 o 
 -14   0   2    19900.20    20121.80    546.55 o 
 -12   0   2     1836.45     1794.61     56.76 o 
 -10   0   2    21158.24    22091.31    487.47 o 
  -8   0   2       13.26       15.46     13.02 o 
  -6   0   2    20833.46    21770.62    474.95 o 
  -4   0   2   188456.19   210605.44   4515.72 o 
  -2   0   2     4194.53     4162.37    163.99 o 
   0   0   2    38088.61    41824.52   1551.67 o 
   2   0   2    11774.71    12989.39    494.49 o 
   4   0   2    58382.67    60305.59   2245.14 o 
   6   0   2    17468.86    19532.06    749.06 o 
   8   0   2    58857.28    59389.89   2224.65 o 
  10   0   2    30279.12    33252.88   1267.08 o 
  12   0   2    27998.32    28410.30   1096.35 o 
  14   0   2      207.91      355.83     60.49 o 
  16   0   2    10023.22    10923.80    467.53 o 
  18   0   2     2353.64     2387.81    160.20 o 
  20   0   2      950.60     1124.54    116.42 o 
  22   0   2     1370.71     1238.54    124.38 o 
  24   0   2      136.43      112.73     81.93 o 
  26   0   2      831.46      884.66    125.58 o 
 -27   1   2       41.68       19.88     45.30 o 
 -25   1   2      337.24      379.03     51.03 o 
 -23   1   2      553.72      651.85     46.54 o 
 -21   1   2      637.85      656.53     71.89 o 
 -19   1   2      914.57     1076.53     48.96 o 
 -17   1   2     1623.80     1580.27     67.14 o 
 -15   1   2     1835.58     1679.04     48.02 o 
 -13   1   2     4804.74     4631.75     93.67 o 
 -11   1   2     3529.94     3130.36     66.21 o 
  -9   1   2       19.25       61.88     10.60 o 
  -7   1   2    12395.98    12106.71    208.22 o 
  -5   1   2    44178.27    47652.09    789.03 o 
  -3   1   2     9972.08    10448.24    232.39 o 
  -1   1   2     2007.05     1826.20     60.74 o 
   1   1   2     7308.09     6848.33    138.72 o 
   3   1   2     4036.26     3760.86    117.36 o 
   5   1   2     6116.03     5428.07    134.24 o 
   7   1   2     8371.57     7509.72    182.74 o 
   9   1   2     3935.76     3380.16     95.84 o 
  11   1   2     1958.76     1556.45     70.86 o 
  13   1   2     2341.77     2213.22    142.40 o 
  15   1   2     7255.12     7284.38    231.23 o 
  17   1   2     3351.34     3426.29    135.94 o 
  19   1   2      921.72      913.02     72.64 o 
  21   1   2     1201.83     1369.29    130.04 o 
  23   1   2     1013.59      856.08    101.77 o 
  25   1   2       57.90       60.35    129.85 o 
 -26   2   2       12.88      -54.74     40.69 o 
 -24   2   2     2071.23     2026.95     87.70 o 
 -22   2   2      335.58      343.47     44.39 o 
 -20   2   2     4742.95     4686.83    134.34 o 
 -18   2   2      400.26      399.90     33.97 o 
 -16   2   2     9340.06     9400.50    176.84 o 
 -14   2   2      932.78     1046.31     36.70 o 
 -12   2   2    23186.46    23755.53    406.44 o 
 -10   2   2      603.27      673.11     27.08 o 
  -8   2   2    13171.23    13002.05    225.07 o 
  -6   2   2    14554.91    15130.28    257.70 o 
  -4   2   2      136.10      257.09     13.77 o 
  -2   2   2    16189.47    16116.48    311.29 o 
   0   2   2     6673.68     8204.48    144.52 o 
   2   2   2    84073.04    68775.72   3299.85 o 
   4   2   2     1577.78     2052.21     52.76 o 
   6   2   2    84819.07    73414.73   3032.36 o 
   8   2   2     2813.13     3031.85     94.45 o 
  10   2   2    52881.94    49279.69   1105.81 o 
  12   2   2     2971.03     3051.21     94.75 o 
  14   2   2    15363.69    14844.72    355.58 o 
  16   2   2       49.96       34.03     28.72 o 
  18   2   2      312.50      338.67     51.47 o 
  20   2   2     1389.86     1523.56    121.59 o 
  22   2   2      566.24      512.09     70.37 o 
  24   2   2     1744.39     1711.14    111.99 o 
  26   2   2       86.86       19.23     61.01 o 
 -25   3   2      291.54      354.11     65.26 o 
 -23   3   2      303.68      339.43     47.13 o 
 -21   3   2      140.89      125.15     37.79 o 
 -19   3   2     1139.71     1099.35     59.45 o 
 -17   3   2     1079.04     1209.25     52.14 o 
 -15   3   2     1943.48     1973.29     64.15 o 
 -13   3   2     2807.65     2919.87     66.90 o 
 -11   3   2     5173.47     5258.37    102.69 o 
  -9   3   2    12238.82    12568.41    220.03 o 
  -7   3   2     2549.34     2463.47     52.50 o 
  -5   3   2     2140.93     1740.23     39.15 o 
  -3   3   2     2933.24     2742.19     61.48 o 
  -1   3   2     2282.02     1977.59     49.28 o 
   1   3   2     3393.06     3215.00     74.27 o 
   3   3   2    21216.04    20569.70    405.41 o 
   5   3   2    13043.45    13102.34    266.37 o 
   7   3   2     4951.35     4781.20    110.12 o 
   9   3   2     6720.51     6763.84    149.88 o 
  11   3   2     2060.90     2137.66     63.96 o 
  13   3   2     4561.96     4575.99    114.26 o 
  15   3   2      107.23      102.85     31.92 o 
  17   3   2       16.69      -22.90     29.60 o 
  19   3   2      317.16      350.27     46.85 o 
  21   3   2      944.52      919.42     81.53 o 
  23   3   2      346.65      453.61     69.73 o 
  25   3   2      546.22      595.45     82.94 o 
 -24   4   2        2.07      -51.01     87.30 o 
 -22   4   2     3151.16     3418.02    227.05 o 
 -20   4   2       93.11      176.01     50.63 o 
 -18   4   2     4624.63     4869.96    121.01 o 
 -16   4   2      226.27      238.04     38.42 o 
 -14   4   2    11191.17    11104.12    228.67 o 
 -12   4   2        8.81       11.54     18.25 o 
 -10   4   2     7380.41     6946.29    146.74 o 
  -8   4   2       14.97       -5.67     13.92 o 
  -6   4   2     1488.50     1196.55     44.16 o 
  -4   4   2     3692.85     3333.88    107.53 o 
  -2   4   2      884.94     1062.81     34.84 o 
   0   4   2    37402.19    34035.33   1326.58 o 
   2   4   2     1416.92     1523.94     45.57 o 
   4   4   2    37396.67    34243.00    667.62 o 
   6   4   2     1919.73     1997.26     58.34 o 
   8   4   2    28598.76    27252.52    540.53 o 
  10   4   2     1893.79     2097.73     64.03 o 
  12   4   2    17687.18    17187.41    354.83 o 
  14   4   2      432.09      460.53     41.94 o 
  16   4   2     3466.49     3417.22    114.33 o 
  18   4   2      235.30      265.84     44.46 o 
  20   4   2        3.80      -44.54     37.82 o 
  22   4   2     1078.56     1186.56     78.85 o 
  24   4   2       64.63       60.20     62.72 o 
 -23   5   2      182.70       28.44     94.41 o 
 -21   5   2     1031.78     1216.92    139.03 o 
 -19   5   2       26.33       46.41     97.14 o 
 -17   5   2      269.19      220.85     53.73 o 
 -15   5   2     1434.36     1452.64    113.95 o 
 -13   5   2      830.07      874.92     87.02 o 
 -11   5   2      748.26      732.70     42.01 o 
  -9   5   2      140.75      150.91     25.70 o 
  -7   5   2      604.66      674.88     49.60 o 
  -5   5   2      792.69      684.49     89.67 o 
  -3   5   2     6971.12     6217.95    252.53 o 
  -1   5   2     7023.14     6662.45    145.96 o 
   1   5   2     9035.04     8480.22    181.26 o 
   3   5   2     1942.08     1751.29     54.67 o 
   5   5   2     1792.20     1752.10     55.43 o 
   7   5   2     3777.26     3695.21     94.51 o 
   9   5   2      767.02      742.06     38.50 o 
  11   5   2     3736.93     3455.64     94.25 o 
  13   5   2     1391.71     1356.57     66.00 o 
  15   5   2     2371.66     2156.40     87.82 o 
  17   5   2     1114.79     1034.14     71.64 o 
  19   5   2      587.77      638.53     59.23 o 
  21   5   2       14.88       56.26     60.38 o 
  23   5   2      105.44      135.75     67.93 o 
 -22   6   2       29.79       39.44     94.05 o 
 -20   6   2     1201.74     1085.57    117.44 o 
 -18   6   2      237.26      236.62     61.22 o 
 -16   6   2     2990.74     3232.19    145.85 o 
 -14   6   2       48.06       42.29     43.48 o 
 -12   6   2     3175.75     3238.84    136.17 o 
 -10   6   2      351.67      331.00     46.06 o 
  -8   6   2     3812.86     3814.96    142.24 o 
  -6   6   2      446.95      374.62     43.18 o 
  -4   6   2     1204.29     1245.76     58.13 o 
  -2   6   2    16836.07    16105.46    389.08 o 
   0   6   2       35.47      -12.65     19.64 o 
   2   6   2     9045.84     8907.07    219.12 o 
   4   6   2     2202.42     2120.85     92.13 o 
   6   6   2     7101.89     7104.69    162.68 o 
   8   6   2     3900.74     3878.44    102.99 o 
  10   6   2     6329.34     6383.07    170.35 o 
  12   6   2      110.91       80.31     35.74 o 
  14   6   2     3854.93     3761.73    125.36 o 
  16   6   2        5.59       -7.22     54.58 o 
  18   6   2     1365.76     1332.76    197.69 o 
  20   6   2      618.79      762.18     88.52 o 
 -19   7   2      227.93      263.53     70.86 o 
 -17   7   2      146.18      234.28     72.38 o 
 -15   7   2       74.27      140.45     57.00 o 
 -13   7   2      580.93      531.44     67.38 o 
 -11   7   2      575.26      598.90     62.99 o 
  -9   7   2     2237.67     2452.28    114.68 o 
  -7   7   2     2396.61     2325.58    107.11 o 
  -5   7   2      670.47      596.89     55.81 o 
  -3   7   2       27.93       17.01     28.85 o 
  -1   7   2     3353.20     3311.55    111.83 o 
   1   7   2      426.84      443.08     55.23 o 
   3   7   2      230.22      241.78     39.08 o 
   5   7   2      515.82      604.22     40.28 o 
   7   7   2        3.33       -9.54     25.80 o 
   9   7   2     1018.23     1063.31     53.37 o 
  11   7   2      555.21      489.85     49.77 o 
  13   7   2      454.86      554.27     71.85 o 
  15   7   2       52.23       84.08     53.14 o 
  17   7   2      677.25      635.97     84.43 o 
  19   7   2      147.64       48.71     64.62 o 
 -16   8   2      120.69      -48.61    133.62 o 
 -14   8   2      358.29      251.20     64.66 o 
 -12   8   2      151.57       81.23     51.45 o 
 -10   8   2     1763.15     1893.73    158.40 o 
  -8   8   2     1081.71     1090.02     82.74 o 
  -6   8   2      458.06      510.75     59.78 o 
  -4   8   2      259.58      398.22     97.30 o 
  -2   8   2       72.91       34.44     36.50 o 
   0   8   2     2964.74     3038.86    167.92 o 
   2   8   2       16.30       26.45     35.74 o 
   4   8   2     3529.68     3822.29    162.69 o 
   6   8   2      160.51      114.01     41.00 o 
   8   8   2     4804.78     5011.89    260.86 o 
  10   8   2       12.32      151.46     94.95 o 
  12   8   2     1978.70     1930.44    117.81 o 
  14   8   2       56.29       39.98     59.05 o 
  16   8   2      217.74      310.92     96.16 o 
 -13   9   2       10.07      -87.72     58.51 o 
 -11   9   2      319.90      397.55     70.38 o 
  -9   9   2      772.53      795.18    112.97 o 
  -7   9   2      243.79      279.16     59.89 o 
  -5   9   2       21.54       64.40     51.57 o 
  -3   9   2      511.63      760.18     72.87 o 
  -1   9   2        4.87       24.56     42.10 o 
   1   9   2      140.00      201.86     47.75 o 
   3   9   2       54.38       27.96     65.18 o 
   5   9   2      110.31      238.02     65.42 o 
   7   9   2      553.25      787.32    145.20 o 
   9   9   2       20.28       90.34    105.51 o 
  11   9   2      251.18      353.98    126.24 o 
  -6  10   2      178.91      262.24     66.72 o 
  -4  10   2       28.22        1.39     55.91 o 
  -2  10   2      417.73      580.99    107.83 o 
   0  10   2       33.99       52.03     78.32 o 
   2  10   2      370.18      608.62    182.08 o 
   4  10   2       90.08       88.59    160.36 o 
   6  10   2     1057.93     1409.86    191.70 o 
 -25   1   3      807.02      803.84     65.11 o 
 -23   1   3      175.23      129.20     79.12 o 
 -21   1   3      586.52      551.84     88.10 o 
 -19   1   3      320.57      339.44     35.51 o 
 -17   1   3     1509.25     1269.08     50.39 o 
 -15   1   3       86.27       39.47     20.17 o 
 -13   1   3     1274.49     1572.47     43.05 o 
 -11   1   3     1124.69     1064.62     33.46 o 
  -9   1   3    34515.03    38961.11    651.40 o 
  -7   1   3    15363.63    16130.01    252.16 o 
  -5   1   3    10287.25    10596.44    205.54 o 
  -3   1   3    63342.02    68685.98   1278.78 o 
  -1   1   3    15375.46    15246.17    341.30 o 
   1   1   3    44704.40    46199.55   1014.97 o 
   3   1   3    18935.57    20179.38    542.48 o 
   5   1   3    26863.69    28283.96    757.70 o 
   7   1   3     6459.05     7039.36    246.25 o 
   9   1   3        4.50       42.22     24.07 o 
  11   1   3     2912.04     3082.85    185.81 o 
  13   1   3     1651.17     1574.26    133.49 o 
  15   1   3     4354.46     4134.84    151.78 o 
  17   1   3     3690.00     3694.07    153.28 o 
  19   1   3     4173.96     4177.29    185.92 o 
  21   1   3     3955.15     4018.56    369.47 o 
  23   1   3     1915.60     1714.99    106.28 o 
  25   1   3      814.05      683.86     86.19 o 
 -26   2   3       49.18       90.45     47.03 o 
 -24   2   3      120.81      154.30     43.56 o 
 -22   2   3       15.99       11.69     34.77 o 
 -20   2   3        4.03       15.32     31.99 o 
 -18   2   3       51.10       19.06     29.82 o 
 -16   2   3      431.18      464.54     38.48 o 
 -14   2   3     2094.07     2412.41     66.93 o 
 -12   2   3     1154.29     1084.55     48.10 o 
 -10   2   3     4906.68     5133.05     98.58 o 
  -8   2   3      205.12      234.56     18.59 o 
  -6   2   3     1319.04     1209.28     48.61 o 
  -4   2   3       28.40        3.71     10.76 o 
  -2   2   3     9663.90     9748.95    221.37 o 
   0   2   3     5640.95     6076.38    127.11 o 
   2   2   3       45.31       48.67     10.87 o 
   4   2   3      585.18      674.79     28.10 o 
   6   2   3       20.46       16.95     12.63 o 
   8   2   3      410.03      332.20     28.70 o 
  10   2   3       13.92       47.09     21.71 o 
  12   2   3      182.49      218.35     30.37 o 
  14   2   3      516.92      570.60     51.67 o 
  16   2   3        3.15      -32.46     31.51 o 
  18   2   3      141.64      113.32     43.48 o 
  20   2   3      112.22      127.01     55.18 o 
  22   2   3      122.82      103.73     61.36 o 
  24   2   3       35.30       25.60     56.61 o 
 -25   3   3       69.52      102.07     44.26 o 
 -23   3   3      421.45      404.49     50.59 o 
 -21   3   3      121.72       34.10     47.62 o 
 -19   3   3      523.82      620.12     50.88 o 
 -17   3   3        0.77      -21.84     23.38 o 
 -15   3   3     1304.33     1304.43     49.95 o 
 -13   3   3     1700.81     1731.69     54.74 o 
 -11   3   3     2503.31     2820.90     72.26 o 
  -9   3   3    11198.81    11148.86    222.24 o 
  -7   3   3     9117.26     9042.00    212.20 o 
  -5   3   3    18804.61    19076.01    372.12 o 
  -3   3   3    21944.70    22102.42    429.16 o 
  -1   3   3    31557.36    30903.93    526.73 o 
   1   3   3     7077.94     7051.54    129.16 o 
   3   3   3    15739.56    14894.26    300.90 o 
   5   3   3     6032.02     6827.93    149.40 o 
   7   3   3     6508.48     6339.56    142.78 o 
   9   3   3       44.11       66.46     19.11 o 
  11   3   3      213.09      201.28     25.88 o 
  13   3   3     4448.77     4583.72    117.06 o 
  15   3   3     6769.68     6434.05    155.55 o 
  17   3   3     2036.90     2122.42     89.71 o 
  19   3   3      867.20      908.05     74.51 o 
  21   3   3     4089.60     4176.91    169.44 o 
  23   3   3      683.51      574.17     90.17 o 
 -24   4   3       14.62       41.24     86.86 o 
 -22   4   3        2.02       -9.23     66.35 o 
 -20   4   3       29.69        9.45     59.06 o 
 -18   4   3       14.93       45.16     28.50 o 
 -16   4   3      289.54      361.32     34.10 o 
 -14   4   3      101.19       95.02     24.74 o 
 -12   4   3      895.06      849.60     38.35 o 
 -10   4   3     1297.95     1312.96     45.69 o 
  -8   4   3     2041.89     2099.96     66.99 o 
  -6   4   3      254.07      325.85     21.97 o 
  -4   4   3       48.37       38.74     20.40 o 
  -2   4   3       19.40       86.11     12.58 o 
   0   4   3     1135.24     1217.47     39.71 o 
   2   4   3     5434.01     5747.20    128.93 o 
   4   4   3      375.92      408.06     25.74 o 
   6   4   3     2995.74     2837.11     76.80 o 
   8   4   3      612.34      703.93     36.36 o 
  10   4   3     3137.43     3121.12     87.10 o 
  12   4   3     2508.94     2444.23     76.47 o 
  14   4   3       30.59       37.99     25.77 o 
  16   4   3      605.45      580.59     52.11 o 
  18   4   3      381.03      407.63     49.98 o 
  20   4   3      896.60      676.94     99.39 o 
  22   4   3       57.50      104.95     58.95 o 
 -23   5   3       77.12     -114.40     80.35 o 
 -21   5   3      190.37       17.76     84.07 o 
 -19   5   3       96.22      132.70     54.98 o 
 -17   5   3      181.40      176.54     54.06 o 
 -15   5   3      769.26      724.66     48.81 o 
 -13   5   3      228.19      254.68     28.78 o 
 -11   5   3     2226.78     2312.97     67.49 o 
  -9   5   3       19.20       -7.81     18.24 o 
  -7   5   3    21001.72    20521.08    585.50 o 
  -5   5   3     6094.95     5699.02    155.45 o 
  -3   5   3     8874.04     7698.43    654.53 o 
  -1   5   3     3902.79     3719.91    149.64 o 
   1   5   3    10293.27     9853.31    210.08 o 
   3   5   3     3493.18     3567.51    143.51 o 
   5   5   3     6246.35     6065.63    140.91 o 
   7   5   3      353.84      381.41     30.68 o 
   9   5   3     1880.48     1930.91     65.82 o 
  11   5   3     1573.79     1538.41     60.46 o 
  13   5   3        2.91       22.33     28.23 o 
  15   5   3     3782.05     3638.59    124.26 o 
  17   5   3     1291.82     1056.52     68.08 o 
  19   5   3     2933.34     2886.39    114.56 o 
  21   5   3       24.83       40.06     48.54 o 
 -20   6   3        3.17        5.30     85.51 o 
 -18   6   3      442.63      495.93    108.29 o 
 -16   6   3      472.82      498.36     65.12 o 
 -14   6   3      624.53      713.29    131.35 o 
 -12   6   3      223.90      286.03     50.29 o 
 -10   6   3      599.00      599.69     58.80 o 
  -8   6   3      787.17      702.51     58.37 o 
  -6   6   3     3792.44     3612.41    135.57 o 
  -4   6   3      711.02      594.47     92.97 o 
  -2   6   3      132.82      121.83     28.57 o 
   0   6   3      508.24      427.20     39.69 o 
   2   6   3        9.57        1.93     26.92 o 
   4   6   3      742.07      739.74     65.94 o 
   6   6   3        6.69       10.72     22.88 o 
   8   6   3       76.10       77.49     29.28 o 
  10   6   3        7.44        5.79     26.36 o 
  12   6   3     1033.83     1091.90     65.73 o 
  14   6   3      812.83      762.58     59.98 o 
  16   6   3      839.60      829.94     66.54 o 
  18   6   3      427.19      485.73     59.61 o 
  20   6   3       71.93       35.27     49.31 o 
 -19   7   3      316.92      269.90     72.76 o 
 -17   7   3      152.32      180.64     73.22 o 
 -15   7   3       64.91      105.00     85.80 o 
 -13   7   3      110.72       66.59     64.00 o 
 -11   7   3       89.82       53.74     43.85 o 
  -9   7   3     1798.55     1807.02    113.12 o 
  -7   7   3      282.96      219.78     45.63 o 
  -5   7   3     9338.07     9009.33    286.76 o 
  -3   7   3      107.78      -23.12     30.54 o 
  -1   7   3     5210.19     4535.00    394.58 o 
   1   7   3      109.48       83.14     33.54 o 
   3   7   3     8466.21     7941.04    271.07 o 
   5   7   3       50.64      -12.97     32.40 o 
   7   7   3     1555.77     1547.27    118.14 o 
   9   7   3       98.38      144.52     35.72 o 
  11   7   3      407.93      457.49     51.63 o 
  13   7   3     1751.37     1635.64    130.35 o 
  15   7   3       41.93       -3.80     41.83 o 
  17   7   3     2175.85     2036.57    143.81 o 
 -16   8   3      256.57      407.16     76.34 o 
 -14   8   3       82.73       12.06     58.32 o 
 -12   8   3       83.53      122.00     68.33 o 
 -10   8   3      191.70      260.37     95.82 o 
  -8   8   3     1208.85     1163.18    101.53 o 
  -6   8   3      125.51      119.37     48.80 o 
  -4   8   3      347.10      288.89     54.04 o 
  -2   8   3      524.85      528.05     59.17 o 
   0   8   3      382.08      396.51     50.00 o 
   2   8   3     2303.49     1996.61     92.31 o 
   4   8   3      524.45      572.29     55.37 o 
   6   8   3      890.66      947.43     65.37 o 
   8   8   3      403.34      363.24     82.29 o 
  10   8   3      274.69      378.61     70.78 o 
  12   8   3       11.68       23.03     98.77 o 
  14   8   3      554.92      756.25    142.27 o 
 -11   9   3     1417.47     1319.77     99.99 o 
  -9   9   3       79.97      100.34     59.10 o 
  -7   9   3      810.49      885.47     96.43 o 
  -5   9   3       80.75       41.11     53.32 o 
  -3   9   3      889.46      853.09     77.39 o 
  -1   9   3      129.53       47.80     49.27 o 
   1   9   3     2834.08     2852.73    140.49 o 
   3   9   3       70.17       94.97     62.12 o 
   5   9   3     1223.69     1419.01     85.77 o 
   7   9   3      146.25      106.51     64.88 o 
   9   9   3      381.06      275.47    124.02 o 
  11   9   3      169.82      140.72    123.86 o 
  -4  10   3      319.27      341.55     71.08 o 
  -2  10   3      401.38      482.31     72.98 o 
   0  10   3      564.22      688.67    116.29 o 
   2  10   3      639.13      671.26     97.13 o 
 -26   0   4      118.90       94.06     75.75 o 
 -24   0   4      177.98      251.09     75.87 o 
 -22   0   4      327.37      314.36     74.43 o 
 -20   0   4       31.28      117.65     61.58 o 
 -18   0   4     7251.94     6987.81    223.72 o 
 -16   0   4      553.06      582.04    110.88 o 
 -14   0   4    13125.56    13390.55    376.13 o 
 -12   0   4     2018.41     2045.81    108.90 o 
 -10   0   4    31786.99    32681.15    715.89 o 
  -8   0   4     1391.35     1402.41     45.03 o 
  -6   0   4    28466.70    27440.77    601.32 o 
  -4   0   4      265.40      378.63     25.26 o 
  -2   0   4    13790.56    14175.03    543.49 o 
   0   0   4      877.54      868.06     55.17 o 
   2   0   4     3893.64     3719.72    162.24 o 
   4   0   4    19907.88    19827.36    761.33 o 
   6   0   4    16005.60    18841.78    729.74 o 
   8   0   4    36761.76    35327.05   1343.91 o 
  10   0   4      259.02      308.00     50.83 o 
  12   0   4    45988.85    45076.59   1716.97 o 
  14   0   4     1244.62     1368.85    111.37 o 
  16   0   4    25732.05    25383.46   1007.48 o 
  18   0   4      684.50      501.64     87.43 o 
  20   0   4     1967.36     2158.41    166.39 o 
  22   0   4      339.76      311.32     90.96 o 
  24   0   4     1030.71     1017.37    128.21 o 
 -25   1   4      214.25      259.57     56.60 o 
 -23   1   4      274.31      316.95     48.12 o 
 -21   1   4      398.27      392.89     47.74 o 
 -19   1   4      595.38      632.46     59.50 o 
 -17   1   4     2268.04     2186.42     81.11 o 
 -15   1   4     1917.34     1894.37     70.93 o 
 -13   1   4      727.16      665.41     28.27 o 
 -11   1   4     5027.03     5029.96     98.16 o 
  -9   1   4    12175.93    12797.46    204.32 o 
  -7   1   4     2072.16     2057.79     60.01 o 
  -5   1   4     1602.42     1554.85     40.63 o 
  -3   1   4     9295.35     9069.26    210.02 o 
  -1   1   4     4775.79     4247.98    106.29 o 
   1   1   4    10262.17    10215.70    283.47 o 
   3   1   4     5427.22     5231.31    218.01 o 
   5   1   4      921.31      584.40     37.57 o 
   7   1   4     2465.64     2324.60    100.42 o 
   9   1   4     4654.52     4559.87    150.42 o 
  11   1   4     5447.21     5351.21    175.77 o 
  13   1   4     4088.62     4182.96    150.41 o 
  15   1   4     2669.70     2477.11    109.75 o 
  17   1   4     1321.38     1403.41     85.64 o 
  19   1   4      970.11      907.94     76.78 o 
  21   1   4       61.72       45.85     52.11 o 
  23   1   4      264.42      282.23     64.26 o 
  25   1   4      319.93      497.59     80.05 o 
 -24   2   4      263.99      256.85     48.59 o 
 -22   2   4      152.46       37.57     39.18 o 
 -20   2   4     1095.53     1175.97     64.77 o 
 -18   2   4       79.77       46.40     31.29 o 
 -16   2   4     7350.78     7299.18    185.31 o 
 -14   2   4     2802.74     2853.09     81.85 o 
 -12   2   4    21887.62    22267.68    429.50 o 
 -10   2   4       54.90       79.62     16.92 o 
  -8   2   4    25152.96    25165.49    430.62 o 
  -6   2   4     3325.58     3485.70     91.62 o 
  -4   2   4    14384.96    13713.66    309.56 o 
  -2   2   4     2326.98     2605.35     59.58 o 
   0   2   4    17346.97    17726.09    400.67 o 
   2   2   4    13982.76    14085.65    324.11 o 
   4   2   4      599.02      563.35     33.09 o 
   6   2   4    34152.22    33956.54    912.28 o 
   8   2   4     1929.08     2067.96     85.58 o 
  10   2   4    37520.79    37208.71   1005.87 o 
  12   2   4     6074.78     6414.37    207.03 o 
  14   2   4    12320.91    11677.63    349.76 o 
  16   2   4     2292.66     2276.60    147.84 o 
  18   2   4     9035.80     8728.80    282.20 o 
  20   2   4       84.93      115.80     51.97 o 
  22   2   4     2202.88     2333.56    126.46 o 
  24   2   4        9.25       14.83     60.36 o 
 -25   3   4       52.81       54.08     46.71 o 
 -23   3   4      322.48      289.02     48.36 o 
 -21   3   4      223.07      275.46     71.15 o 
 -19   3   4      988.61     1011.31     59.22 o 
 -17   3   4      302.69      269.05     38.24 o 
 -15   3   4      150.53      182.83     27.42 o 
 -13   3   4     2445.82     2418.95     87.51 o 
 -11   3   4     4136.48     4215.31     99.24 o 
  -9   3   4      966.15      901.25     37.15 o 
  -7   3   4     2327.94     2260.92     68.99 o 
  -5   3   4     2810.81     2566.47     73.83 o 
  -3   3   4      455.36      380.60     67.45 o 
  -1   3   4     8151.47     8160.72    148.71 o 
   1   3   4     4814.73     5046.00    127.16 o 
   3   3   4     6807.64     6174.42    137.32 o 
   5   3   4     5515.70     5055.67    118.86 o 
   7   3   4     3627.75     3274.15     86.79 o 
   9   3   4     6670.02     6581.64    167.63 o 
  11   3   4     1922.48     1666.33     61.33 o 
  13   3   4       56.19       68.94     30.22 o 
  15   3   4      109.40      103.61     34.84 o 
  17   3   4     2908.13     2775.62    104.49 o 
  19   3   4      576.98      645.32     70.95 o 
  21   3   4     1628.53     1471.32    100.69 o 
  23   3   4      344.07      333.79     74.45 o 
 -24   4   4       80.41       83.49     47.36 o 
 -22   4   4      446.87      534.07     54.89 o 
 -20   4   4      118.49      122.24     42.52 o 
 -18   4   4     2296.15     2475.78     90.55 o 
 -16   4   4       88.14       99.34     28.12 o 
 -14   4   4     6619.59     6562.40    147.48 o 
 -12   4   4     3092.79     3067.17     80.78 o 
 -10   4   4    11174.94    11212.12    228.17 o 
  -8   4   4      568.48      554.33     34.70 o 
  -6   4   4    12993.19    12787.50    295.72 o 
  -4   4   4      674.86      654.56     30.52 o 
  -2   4   4    10252.83    10070.03    208.26 o 
   0   4   4     2292.46     2262.03    140.00 o 
   2   4   4     2151.95     2104.55     60.96 o 
   4   4   4     7732.02     7601.68    168.71 o 
   6   4   4      218.96      303.39     31.22 o 
   8   4   4    20146.07    19824.60    406.50 o 
  10   4   4     6249.08     6050.41    146.73 o 
  12   4   4    11798.10    12066.74    264.58 o 
  14   4   4     1826.14     1833.55     71.37 o 
  16   4   4     4496.50     4739.46    186.68 o 
  18   4   4      206.26       52.41     48.15 o 
  20   4   4     4277.20     4203.41    176.17 o 
  22   4   4        4.28      -29.98     79.21 o 
 -21   5   4      192.60      247.14     66.15 o 
 -19   5   4      314.96      315.60     46.75 o 
 -17   5   4      603.27      710.15     48.91 o 
 -15   5   4      528.15      573.73     40.51 o 
 -13   5   4      195.32      200.88     31.35 o 
 -11   5   4       75.36       62.32     24.55 o 
  -9   5   4      656.71      508.33     64.85 o 
  -7   5   4     4523.05     4052.25    144.65 o 
  -5   5   4     5028.97     4463.01    154.58 o 
  -3   5   4     8001.06     8125.70    306.77 o 
  -1   5   4     1995.85     1995.96    102.97 o 
   1   5   4     3548.23     3303.83    129.75 o 
   3   5   4     1325.65     1265.89     61.92 o 
   5   5   4     2985.70     2984.07     84.16 o 
   7   5   4     2909.76     3048.32    130.57 o 
   9   5   4      534.01      597.10     41.21 o 
  11   5   4      975.02     1037.24     72.22 o 
  13   5   4     2005.54     1906.41     75.36 o 
  15   5   4     1541.77     1522.12     79.23 o 
  17   5   4        5.76      -46.51     37.92 o 
  19   5   4      887.01      914.52     71.35 o 
  21   5   4       38.19       95.25     61.24 o 
 -20   6   4      710.82      764.32    132.07 o 
 -18   6   4       61.14       45.29     68.66 o 
 -16   6   4     1795.59     1798.38    127.01 o 
 -14   6   4       12.08      -46.37     42.38 o 
 -12   6   4     4844.84     4656.65    174.34 o 
 -10   6   4     2204.74     2060.46     78.31 o 
  -8   6   4     4384.89     4316.72    159.48 o 
  -6   6   4      757.88      730.21     62.92 o 
  -4   6   4     4430.08     4318.23    217.94 o 
  -2   6   4       35.71       71.21     38.19 o 
   0   6   4      683.14      610.40     47.74 o 
   2   6   4      561.22      502.02     46.46 o 
   4   6   4       14.63       33.66     31.30 o 
   6   6   4     5139.79     4955.11    156.25 o 
   8   6   4      689.52      663.90    112.43 o 
  10   6   4     7881.76     7876.51    187.47 o 
  12   6   4      419.62      469.42     43.36 o 
  14   6   4     6235.11     6539.67    226.19 o 
  16   6   4       23.32       12.76     45.28 o 
  18   6   4     1648.18     1469.01     88.11 o 
  20   6   4       87.21       22.00     56.85 o 
 -17   7   4       97.45       68.51     55.70 o 
 -15   7   4      803.73      871.97    110.11 o 
 -13   7   4      715.78      752.26     74.57 o 
 -11   7   4      917.38      830.52     72.66 o 
  -9   7   4      403.14      345.40     55.04 o 
  -7   7   4      259.27      281.10     80.66 o 
  -5   7   4      834.53      895.38     67.44 o 
  -3   7   4        7.26       40.04     38.25 o 
  -1   7   4      467.46      500.48     96.07 o 
   1   7   4       16.96      -23.75     30.70 o 
   3   7   4      229.98      253.56     44.79 o 
   5   7   4      674.39      631.97     68.76 o 
   7   7   4     1516.72     1658.95     83.19 o 
   9   7   4      344.28      403.98     54.72 o 
  11   7   4      158.96      135.16     44.01 o 
  13   7   4     1156.55     1420.15    133.88 o 
  15   7   4      103.32       82.27     48.78 o 
  17   7   4      246.54      218.39     58.27 o 
 -14   8   4     1506.84     1511.59    107.12 o 
 -12   8   4       50.81      150.24     58.68 o 
 -10   8   4     1660.73     1700.01    103.76 o 
  -8   8   4       26.60       -7.59     45.72 o 
  -6   8   4     1048.99     1107.61    123.79 o 
  -4   8   4       34.91       11.41     43.70 o 
  -2   8   4      940.39      973.57     97.93 o 
   0   8   4      493.29      464.13    107.26 o 
   2   8   4      261.79      337.39     72.73 o 
   4   8   4     2059.45     2062.79     97.71 o 
   6   8   4      390.02      317.45     53.24 o 
   8   8   4     2837.26     2825.39    118.94 o 
  10   8   4      166.54      123.54     65.07 o 
  12   8   4     1804.40     1860.89    125.80 o 
  14   8   4       86.06      152.49     75.63 o 
  -9   9   4       16.89       15.64     57.47 o 
  -7   9   4      129.55      190.05     62.06 o 
  -5   9   4       48.53       35.67     52.22 o 
  -3   9   4      115.28      191.45     58.86 o 
  -1   9   4       14.59       43.78     49.10 o 
   1   9   4      283.43      373.32     64.67 o 
   3   9   4      241.74      181.08     87.81 o 
   5   9   4      120.57      105.65     52.64 o 
   7   9   4       22.02       70.65     51.70 o 
   9   9   4       60.87      -16.92     82.93 o 
 -25   1   5      113.53      142.79    104.40 o 
 -23   1   5      556.26      346.68     59.96 o 
 -21   1   5     1886.02     2050.08    235.12 o 
 -19   1   5      589.55      489.28     47.50 o 
 -17   1   5     1364.74     1467.18     91.68 o 
 -15   1   5     2944.23     2861.60     92.54 o 
 -13   1   5      328.95      435.15     35.77 o 
 -11   1   5      795.29      758.12     33.00 o 
  -9   1   5      314.59      348.48     23.00 o 
  -7   1   5     7719.69     8181.76    149.35 o 
  -5   1   5       39.51       39.52     13.36 o 
  -3   1   5    12396.04    12358.90    284.85 o 
  -1   1   5     9445.13    10098.77    236.80 o 
   1   1   5    34732.80    37470.51    996.99 o 
   3   1   5    27732.87    28446.19    765.37 o 
   5   1   5    11597.88    11527.54    328.15 o 
   7   1   5    23366.48    23061.49    632.87 o 
   9   1   5     7991.56     8211.61    249.83 o 
  11   1   5     6681.48     6260.11    203.08 o 
  13   1   5     2567.82     2475.91    107.94 o 
  15   1   5       54.10       15.18     38.14 o 
  17   1   5        3.24       -0.61     40.91 o 
  19   1   5       91.23      185.69     52.84 o 
  21   1   5      634.27      517.39     73.93 o 
  23   1   5     1456.91     1269.31    103.52 o 
 -24   2   5        1.18       12.86     70.79 o 
 -22   2   5       14.94      -10.46     38.22 o 
 -20   2   5      118.18       42.16     36.03 o 
 -18   2   5      242.14      251.87     40.85 o 
 -16   2   5      197.04      229.41     36.21 o 
 -14   2   5     1568.76     1745.43    185.71 o 
 -12   2   5        3.39       15.23     17.75 o 
 -10   2   5      455.77      397.62     25.98 o 
  -8   2   5        2.78       16.81     16.09 o 
  -6   2   5     3276.81     3218.21     89.04 o 
  -4   2   5      887.70     1020.76     32.33 o 
  -2   2   5      117.66      111.88     17.26 o 
   0   2   5     1320.05     1557.11     52.81 o 
   2   2   5        3.35       19.06     16.12 o 
   4   2   5       48.00       35.48     20.15 o 
   6   2   5      365.02      282.75     33.22 o 
   8   2   5       37.06       65.72     31.35 o 
  10   2   5      132.78      159.42     60.08 o 
  12   2   5     1153.19     1144.64     71.29 o 
  14   2   5      233.86      221.87     44.90 o 
  16   2   5      743.79      682.47     67.35 o 
  18   2   5      131.85       47.88     48.31 o 
  20   2   5        6.29      -36.62     49.35 o 
  22   2   5       30.13       85.11     59.18 o 
 -23   3   5      351.90      434.37     55.94 o 
 -21   3   5      133.59      155.49     72.60 o 
 -19   3   5     2558.07     2580.09     96.96 o 
 -17   3   5     1750.91     1663.10     77.68 o 
 -15   3   5      803.79      899.48     56.73 o 
 -13   3   5        6.41       -6.62     21.06 o 
 -11   3   5     1230.55     1336.42     47.99 o 
  -9   3   5      209.69      283.29     32.89 o 
  -7   3   5       55.53       57.55     19.79 o 
  -5   3   5     3562.74     3601.43     98.40 o 
  -3   3   5     2372.26     2367.76     72.08 o 
  -1   3   5    10796.23    10539.72    246.52 o 
   1   3   5    11363.81    12317.62    289.06 o 
   3   3   5    21953.11    21760.90    497.19 o 
   5   3   5    11299.36    11407.15    275.18 o 
   7   3   5    20249.62    20208.76    469.37 o 
   9   3   5     4998.47     4865.15    138.75 o 
  11   3   5      647.66      691.96     48.70 o 
  13   3   5     1096.63     1145.85     72.84 o 
  15   3   5     1838.13     1823.76     83.12 o 
  17   3   5      308.76      273.86     47.04 o 
  19   3   5        3.08        7.11     49.05 o 
  21   3   5     1006.95      993.55    172.34 o 
  23   3   5      810.78      748.85     91.17 o 
 -22   4   5       34.49       49.01     72.06 o 
 -20   4   5      288.46      307.56     47.02 o 
 -18   4   5        1.05       -8.10     35.38 o 
 -16   4   5       41.55        0.40     26.86 o 
 -14   4   5     1333.45     1319.62     52.97 o 
 -12   4   5     2181.56     2291.35     68.02 o 
 -10   4   5      104.30      103.34     23.08 o 
  -8   4   5      565.76      491.77     37.35 o 
  -6   4   5       10.92      -20.78     24.81 o 
  -4   4   5      477.22      511.91     33.48 o 
  -2   4   5      289.68      295.06     50.83 o 
   0   4   5      522.24      559.04     66.15 o 
   2   4   5     1489.17     1589.02     68.82 o 
   4   4   5      475.58      591.50     34.73 o 
   6   4   5     3322.84     3447.16     95.18 o 
   8   4   5     2983.52     3133.19     91.65 o 
  10   4   5       17.70       14.73     26.08 o 
  12   4   5     2135.34     2308.70    106.54 o 
  14   4   5      756.03      727.46     56.97 o 
  16   4   5      201.30      230.15     46.12 o 
  18   4   5      142.40      129.90     57.96 o 
  20   4   5       72.67       -7.90    102.43 o 
  22   4   5        1.26      -71.57     59.15 o 
 -21   5   5      587.93      535.59     71.48 o 
 -19   5   5      105.56       35.63     47.02 o 
 -17   5   5     1589.92     1553.74     63.22 o 
 -15   5   5      247.12      318.42     34.48 o 
 -13   5   5     1764.74     1842.14     67.31 o 
 -11   5   5     1050.36      928.28     54.36 o 
  -9   5   5        2.98       37.35     32.59 o 
  -7   5   5       41.30       14.58     32.08 o 
  -5   5   5      253.67      181.22     38.56 o 
  -3   5   5     2930.75     2985.03    125.93 o 
  -1   5   5     2282.20     2261.34    104.69 o 
   1   5   5     8934.37     8916.47    298.52 o 
   3   5   5     4921.25     5071.52    154.62 o 
   5   5   5    17819.20    17165.82    426.10 o 
   7   5   5      335.09      430.24     48.91 o 
   9   5   5     6170.85     6164.33    153.97 o 
  11   5   5      164.99      136.08     34.91 o 
  13   5   5     1648.11     1815.35     74.39 o 
  15   5   5        8.03      -26.94     33.92 o 
  17   5   5      382.08      372.34    138.69 o 
  19   5   5      231.94      180.14     85.43 o 
 -18   6   5      231.96      343.77     66.27 o 
 -16   6   5      273.17      318.44     61.14 o 
 -14   6   5      271.39      270.31     42.50 o 
 -12   6   5      155.44      185.18     39.70 o 
 -10   6   5      533.41      509.93     55.48 o 
  -8   6   5        9.23       37.38     35.71 o 
  -6   6   5      426.21      474.84     75.63 o 
  -4   6   5      124.39       97.18     37.21 o 
  -2   6   5      482.31      514.90     46.24 o 
   0   6   5      381.25      370.20     43.77 o 
   2   6   5       45.29       61.30     34.88 o 
   4   6   5      202.78      174.59     46.10 o 
   6   6   5       48.80       72.25     37.33 o 
   8   6   5     1044.66     1080.03     71.42 o 
  10   6   5      411.02      272.04     74.77 o 
  12   6   5     1493.16     1503.57    148.02 o 
  14   6   5      219.47      154.80     48.13 o 
  16   6   5      538.04      469.74     62.98 o 
  18   6   5        9.36       -1.23     50.94 o 
 -17   7   5       55.64       54.46     58.40 o 
 -15   7   5      601.89      683.45     88.92 o 
 -13   7   5       11.65      -33.49     46.80 o 
 -11   7   5      149.28      202.95     54.88 o 
  -9   7   5      359.85      180.27     48.25 o 
  -7   7   5      441.34      463.90     58.64 o 
  -5   7   5     2083.81     1933.85     99.57 o 
  -3   7   5      153.18      159.57     45.56 o 
  -1   7   5     5597.79     5281.15    191.89 o 
   1   7   5      101.47       26.04     36.94 o 
   3   7   5     4166.23     3912.15    330.93 o 
   5   7   5     1713.81     1529.86     82.40 o 
   7   7   5     2935.40     3122.64    123.81 o 
   9   7   5       13.17        7.89     42.94 o 
  11   7   5     2136.05     2083.33    102.05 o 
  13   7   5       79.35       33.89     78.55 o 
  15   7   5      636.55      690.70    102.92 o 
 -14   8   5       78.06      142.16     64.00 o 
 -12   8   5      308.06      378.36     68.38 o 
 -10   8   5      179.29      162.87     58.22 o 
  -8   8   5      226.53      244.34     92.62 o 
  -6   8   5       32.86      -35.40     44.37 o 
  -4   8   5     1129.76     1157.83     82.89 o 
  -2   8   5     1250.77     1061.67     79.26 o 
   0   8   5      449.18      560.50     67.22 o 
   2   8   5      212.21      187.33     63.65 o 
   4   8   5      209.50      203.78     50.69 o 
   6   8   5      386.76      312.29     55.46 o 
   8   8   5        9.94       11.21     45.93 o 
  10   8   5      732.73      654.68     68.32 o 
  12   8   5      178.88      134.65     85.31 o 
  -7   9   5      104.93      129.31     60.09 o 
  -5   9   5        1.93      -23.70     72.30 o 
  -3   9   5     1550.00     1584.51    102.49 o 
  -1   9   5       15.93      -61.88     50.05 o 
   1   9   5      872.45      887.89     83.95 o 
   3   9   5       14.83       -5.52     63.83 o 
   5   9   5     1317.31     1272.72     88.29 o 
   7   9   5       28.28      -44.47     49.32 o 
 -24   0   6      409.25      588.62     98.95 o 
 -22   0   6      326.63      318.95     82.97 o 
 -20   0   6      912.11      919.03    103.89 o 
 -18   0   6      383.92      385.70     72.30 o 
 -16   0   6      416.80      169.70     59.27 o 
 -14   0   6     3497.26     3223.24    168.09 o 
 -12   0   6     2781.44     2788.43    151.49 o 
 -10   0   6     6214.98     5962.13    182.37 o 
  -8   0   6     1138.48     1116.71     45.66 o 
  -6   0   6    21978.55    23381.72    651.89 o 
  -4   0   6     3557.42     3605.92    122.69 o 
  -2   0   6    34144.91    37672.60   1421.46 o 
   2   0   6    14546.95    13077.66    518.40 o 
   4   0   6      290.61      309.71     48.69 o 
   6   0   6    10232.87    10032.96    416.80 o 
   8   0   6     9686.80     9380.89    398.61 o 
  10   0   6      640.34      716.56     80.47 o 
  12   0   6    17409.58    16179.03    661.41 o 
  14   0   6      248.76      351.66     76.67 o 
  16   0   6     6362.19     6669.41    326.05 o 
  18   0   6     3015.91     2839.06    190.45 o 
  20   0   6     6955.60     6834.15    353.25 o 
  22   0   6      883.15      780.09    124.35 o 
 -23   1   6      245.82      243.65     61.99 o 
 -21   1   6      483.23      450.72     62.28 o 
 -19   1   6      599.74      677.40     65.19 o 
 -17   1   6      820.11      905.51     96.74 o 
 -15   1   6     1413.80     1508.60     66.36 o 
 -13   1   6     1785.41     1861.86    119.53 o 
 -11   1   6      378.00      326.64     31.94 o 
  -9   1   6     1168.45     1103.73     40.73 o 
  -7   1   6     3677.49     3532.48     85.35 o 
  -5   1   6     3437.71     3142.06     89.80 o 
  -3   1   6     6414.88     6192.83    155.41 o 
  -1   1   6     3301.36     2999.61     86.62 o 
   1   1   6      524.00      399.85     30.29 o 
   3   1   6     3133.87     3220.43    111.96 o 
   5   1   6     6044.32     5910.15    185.52 o 
   7   1   6     1491.21     1584.32     75.97 o 
   9   1   6     2497.46     2356.25    100.81 o 
  11   1   6     2831.76     2661.43    134.68 o 
  13   1   6     1351.92     1187.33     75.62 o 
  15   1   6      581.69      516.92     60.12 o 
  17   1   6      259.21      275.02     57.29 o 
  19   1   6      545.98      601.62     75.23 o 
  21   1   6      333.73      378.77     73.22 o 
 -22   2   6      557.83      465.32     63.17 o 
 -20   2   6        9.14       43.71     39.18 o 
 -18   2   6       66.97      113.79     38.67 o 
 -16   2   6     2436.78     2342.15    108.69 o 
 -14   2   6      502.88      483.10     49.18 o 
 -12   2   6     7296.14     7172.77    155.92 o 
 -10   2   6      598.64      625.91     32.90 o 
  -8   2   6    11446.81    10644.29    251.62 o 
  -6   2   6     1301.13     1299.52     51.53 o 
  -4   2   6    31252.92    32268.42    714.95 o 
  -2   2   6     2752.16     2750.27    107.23 o 
   0   2   6    16964.96    16829.24    389.68 o 
   2   2   6      379.35      415.34     31.70 o 
   4   2   6    13944.75    13679.51    325.88 o 
   6   2   6     3849.89     3841.16    114.04 o 
   8   2   6      148.23      114.44     53.22 o 
  10   2   6     3484.28     3424.44    132.83 o 
  12   2   6      413.65      478.93    124.50 o 
  14   2   6     7148.64     7311.70    243.94 o 
  16   2   6     1020.74      926.62     77.97 o 
  18   2   6     8991.96     9246.18    304.55 o 
  20   2   6     1190.85     1003.50     86.63 o 
  22   2   6     3870.63     3721.49    197.38 o 
 -23   3   6      238.29      264.43     53.88 o 
 -21   3   6       83.62       59.60     39.89 o 
 -19   3   6       79.66       65.64     40.20 o 
 -17   3   6      144.48      107.64     38.65 o 
 -15   3   6     2055.46     1918.85     77.40 o 
 -13   3   6      586.95      616.08     43.98 o 
 -11   3   6     1364.38     1342.95     51.35 o 
  -9   3   6     1035.75     1084.35     49.65 o 
  -7   3   6      832.26      812.61     41.87 o 
  -5   3   6     2501.19     2603.01     80.65 o 
  -3   3   6     1079.29     1102.88     48.37 o 
  -1   3   6     2102.62     2092.12     73.84 o 
   1   3   6     2853.12     2794.53    115.17 o 
   3   3   6     3193.89     3135.26    126.91 o 
   5   3   6     3565.31     3608.31    109.73 o 
   7   3   6     6425.38     6328.08    171.54 o 
   9   3   6       76.76       91.40     30.04 o 
  11   3   6      349.25      381.47     44.78 o 
  13   3   6     2141.31     2344.33     95.81 o 
  15   3   6     1277.08     1250.07     71.85 o 
  17   3   6     1653.69     1731.58     88.63 o 
  19   3   6      412.42      363.23     66.93 o 
  21   3   6      596.70      814.56     87.97 o 
 -22   4   6        1.65      -14.16     61.89 o 
 -20   4   6      233.66      358.18     63.86 o 
 -18   4   6      379.24      339.71     54.85 o 
 -16   4   6       27.09       10.67     35.01 o 
 -14   4   6     1909.42     1894.64     65.47 o 
 -12   4   6      175.68      181.78     27.85 o 
 -10   4   6     6675.62     6500.33    169.10 o 
  -8   4   6       83.26       74.73     26.92 o 
  -6   4   6    12979.82    12201.75    367.94 o 
  -4   4   6     1321.96     1272.76     71.93 o 
  -2   4   6    14880.29    14610.40    434.50 o 
   0   4   6     1098.02     1041.02     67.97 o 
   2   4   6     8417.70     8810.88    281.62 o 
   4   4   6      137.98      153.05     40.43 o 
   6   4   6      239.37      263.93     47.85 o 
   8   4   6      783.83      874.81     53.40 o 
  10   4   6       56.89       92.23     34.64 o 
  12   4   6     3612.63     3983.17    130.74 o 
  14   4   6      110.26      112.09     45.78 o 
  16   4   6     6889.88     6814.98    201.00 o 
  18   4   6      906.21      979.55     86.04 o 
  20   4   6     3610.71     3712.36    169.53 o 
 -19   5   6      408.11      357.95     69.56 o 
 -17   5   6      159.07      250.57     45.46 o 
 -15   5   6       89.98       65.17     31.79 o 
 -13   5   6      474.43      443.31     45.07 o 
 -11   5   6     1211.79     1188.68     61.50 o 
  -9   5   6     1990.81     1801.16     91.19 o 
  -7   5   6     1596.29     1517.61     84.26 o 
  -5   5   6     1090.21     1044.78    104.08 o 
  -3   5   6     1750.15     1839.04    115.58 o 
  -1   5   6      878.76      817.04     63.60 o 
   1   5   6     2899.27     2871.39    123.41 o 
   3   5   6      872.88      980.70     84.16 o 
   5   5   6      128.33      113.94     44.59 o 
   7   5   6        8.80      -11.70     39.74 o 
   9   5   6     2262.41     2187.94    114.10 o 
  11   5   6     1097.44     1145.81     87.69 o 
  13   5   6      982.47     1085.10    135.16 o 
  15   5   6     1094.67      962.97     69.28 o 
  17   5   6       29.19       41.24     62.19 o 
  19   5   6      301.57      299.09     71.22 o 
 -18   6   6      155.02      111.04     97.89 o 
 -16   6   6      352.43      441.96     53.17 o 
 -14   6   6      144.49      100.27     41.33 o 
 -12   6   6      821.25      818.01     57.64 o 
 -10   6   6       10.33      -22.52     38.19 o 
  -8   6   6     2808.76     2713.76    121.45 o 
  -6   6   6      803.32      659.42    115.14 o 
  -4   6   6     3539.06     3415.65    138.93 o 
  -2   6   6      930.33      880.87     68.90 o 
   0   6   6     7620.09     7625.30    217.66 o 
   2   6   6      110.08       82.07     36.90 o 
   4   6   6      658.28      757.59    118.51 o 
   6   6   6      346.95      413.23     53.64 o 
   8   6   6     1096.85     1173.42     80.03 o 
  10   6   6     1818.30     1766.76    109.21 o 
  12   6   6       72.42       65.90     60.62 o 
  14   6   6     3055.86     3266.06    157.23 o 
  16   6   6      312.07      296.34     97.47 o 
 -15   7   6      120.89       64.62     84.96 o 
 -13   7   6      149.16      169.46     56.63 o 
 -11   7   6      542.13      470.78     66.81 o 
  -9   7   6       20.92       19.11     47.47 o 
  -7   7   6       31.92       45.36     45.70 o 
  -5   7   6      236.39      282.38     53.42 o 
  -3   7   6       47.45       58.94     41.91 o 
  -1   7   6      573.39      620.14    115.81 o 
   1   7   6      587.18      485.15     55.78 o 
   3   7   6     1395.96     1536.13     87.51 o 
   5   7   6      236.42      256.02     57.88 o 
   7   7   6      788.73      829.20     96.19 o 
   9   7   6      435.04      440.83     63.21 o 
  11   7   6      352.15      381.59     70.52 o 
  13   7   6        4.96      -84.97     58.50 o 
 -10   8   6      627.19      502.97     72.71 o 
  -8   8   6      234.61      255.58     62.54 o 
  -6   8   6      912.05      976.81    111.42 o 
  -4   8   6       60.40      -30.17     48.09 o 
  -2   8   6     1233.53     1280.08     91.80 o 
   0   8   6       20.51      -26.48     44.44 o 
   2   8   6     1740.16     1524.85    100.17 o 
   4   8   6      165.41      102.46     48.46 o 
   6   8   6      579.33      525.92     66.83 o 
   8   8   6      640.28      570.46     83.37 o 
  10   8   6       13.64      -17.33    106.84 o 
  -3   9   6       98.03      218.29     67.03 o 
  -1   9   6       83.99      100.70     62.82 o 
   1   9   6      208.39      168.04     61.01 o 
 -21   1   7      213.06      254.13     54.97 o 
 -19   1   7      658.05      574.95     63.62 o 
 -17   1   7     1337.09     1255.62     78.64 o 
 -15   1   7     1251.05     1177.04    150.45 o 
 -13   1   7     2046.25     1956.55    229.46 o 
 -11   1   7      470.81      459.07     50.11 o 
  -9   1   7     5662.14     5440.71    123.38 o 
  -7   1   7     1325.97     1486.37     58.70 o 
  -5   1   7     2140.62     1922.13     69.82 o 
  -3   1   7       40.28       55.96     27.85 o 
  -1   1   7      227.85      231.82     27.17 o 
   1   1   7      890.29      952.79     47.87 o 
   3   1   7    13123.03    13094.04    374.14 o 
   5   1   7     2976.20     2958.18    113.72 o 
   7   1   7     9977.87    10036.50    301.98 o 
   9   1   7    10270.36    10362.55    314.94 o 
  11   1   7     3426.18     3460.62    139.36 o 
  13   1   7     9130.14     8763.34    571.60 o 
  15   1   7     4802.06     4576.65    177.63 o 
  17   1   7     2014.32     2004.11    116.52 o 
  19   1   7      628.79      532.88     77.47 o 
  21   1   7      104.52       31.03     91.31 o 
 -22   2   7        7.08      -50.09     76.07 o 
 -20   2   7        1.64      -38.04     51.91 o 
 -18   2   7       81.03      -47.78     67.88 o 
 -16   2   7        0.39       -9.86     43.31 o 
 -14   2   7       29.53       39.66     29.91 o 
 -12   2   7       37.43       14.44     26.69 o 
 -10   2   7      344.95      406.87     30.78 o 
  -8   2   7        6.74       11.61     22.37 o 
  -6   2   7      117.65      100.87     26.43 o 
  -4   2   7      771.65      913.10     46.89 o 
  -2   2   7       54.21       62.50     30.16 o 
   0   2   7       29.05       85.65     39.05 o 
   2   2   7      713.68      841.28     62.60 o 
   4   2   7      412.66      403.68     37.35 o 
   6   2   7      648.53      742.54     63.97 o 
   8   2   7     1411.45     1628.94     85.94 o 
  10   2   7     1607.20     1417.21     82.83 o 
  12   2   7     1069.63     1018.73     89.92 o 
  14   2   7       82.73       41.71     84.90 o 
  16   2   7      108.56      145.44     53.91 o 
  18   2   7        5.52       74.45     58.21 o 
  20   2   7       19.07        7.69     60.38 o 
 -21   3   7      646.04      574.97     82.57 o 
 -19   3   7      308.87      389.58     51.09 o 
 -17   3   7       33.62       37.70     38.15 o 
 -15   3   7     1906.67     1757.75     75.49 o 
 -13   3   7      449.85      444.58     49.41 o 
 -11   3   7     3022.83     3080.54     84.47 o 
  -9   3   7     1490.63     1640.36     65.19 o 
  -7   3   7     2373.42     2277.93     77.76 o 
  -5   3   7       58.38       58.53     25.18 o 
  -3   3   7      203.23      231.17     29.76 o 
  -1   3   7      687.36      716.17     88.47 o 
   1   3   7      390.54      335.26     49.18 o 
   3   3   7     6968.03     7471.69    435.99 o 
   5   3   7     4263.27     4200.45    164.73 o 
   7   3   7     3845.35     4132.77    142.91 o 
   9   3   7     3447.46     3752.98    123.01 o 
  11   3   7     9350.81     9255.51    332.88 o 
  13   3   7     3456.53     3602.42    128.09 o 
  15   3   7     4063.86     3980.75    139.81 o 
  17   3   7     1140.39     1255.75     88.99 o 
  19   3   7      458.69      404.90     68.84 o 
 -20   4   7      189.41       95.60     69.02 o 
 -18   4   7      449.33      438.91     51.11 o 
 -16   4   7      700.11      746.26     57.00 o 
 -14   4   7      147.31      181.09     39.14 o 
 -12   4   7      131.00      134.43     29.50 o 
 -10   4   7       13.76       12.56     26.50 o 
  -8   4   7      156.05      188.05     41.55 o 
  -6   4   7       25.98       25.26     33.87 o 
  -4   4   7      120.21      122.01     43.05 o 
  -2   4   7       31.90       38.12     35.63 o 
   0   4   7      516.90      478.87     55.04 o 
   2   4   7      708.01      685.49     63.57 o 
   4   4   7     1800.23     1777.63     98.39 o 
   6   4   7       66.81       40.55     43.32 o 
   8   4   7      260.14      247.02     54.21 o 
  10   4   7      243.14      261.40     60.10 o 
  12   4   7        4.11        0.73     50.47 o 
  14   4   7      234.60      250.72     49.41 o 
  16   4   7        1.76      -47.73     42.66 o 
  18   4   7       60.68       56.44     50.00 o 
 -17   5   7      614.89      730.77     81.05 o 
 -15   5   7       55.23       45.64     50.70 o 
 -13   5   7      658.53      699.19     55.20 o 
 -11   5   7      927.74      835.15     54.93 o 
  -9   5   7     1130.44     1239.21     78.68 o 
  -7   5   7      361.79      357.60     50.43 o 
  -5   5   7     1222.44     1271.84    125.04 o 
  -3   5   7      106.02       96.30     83.73 o 
  -1   5   7       51.95       39.10     85.46 o 
   1   5   7     4799.20     4496.40    174.52 o 
   3   5   7      325.83      243.82     51.99 o 
   5   5   7     3726.46     4274.70    173.29 o 
   7   5   7     1139.85     1199.01    109.36 o 
   9   5   7     5844.36     6070.15    232.49 o 
  11   5   7     1748.96     1664.74    109.96 o 
  13   5   7     2680.82     2662.97    143.50 o 
  15   5   7     1042.23     1063.49     99.28 o 
  17   5   7     1017.56      889.56    101.09 o 
 -16   6   7       66.07       68.23     54.67 o 
 -14   6   7        2.72        0.00     39.92 o 
 -12   6   7        7.47       51.21     38.09 o 
 -10   6   7      293.47      331.95     55.03 o 
  -8   6   7      147.68      174.22     47.55 o 
  -6   6   7      716.78      639.96     65.08 o 
  -4   6   7      228.79      295.00     52.27 o 
  -2   6   7      352.45      405.07     57.07 o 
   0   6   7      342.48      317.15     55.57 o 
   2   6   7      750.23      873.96     77.86 o 
   4   6   7      183.75      166.68     55.38 o 
   6   6   7      329.35      366.98     98.94 o 
   8   6   7      449.80      474.04    108.24 o 
  10   6   7      155.97      123.78     80.30 o 
  12   6   7      695.91      845.05     92.03 o 
  14   6   7       97.79      -15.63    116.03 o 
 -13   7   7      151.56      175.04     74.57 o 
 -11   7   7      749.07      769.76     71.97 o 
  -9   7   7       49.37       26.34     46.90 o 
  -7   7   7     1518.41     1476.14     95.40 o 
  -5   7   7       44.27        6.57     65.74 o 
  -3   7   7      284.62      426.88     63.71 o 
  -1   7   7      594.50      422.07     61.87 o 
   1   7   7       72.24      -54.84     42.76 o 
   3   7   7      608.34      648.63     73.40 o 
   5   7   7       62.82      152.24     62.25 o 
   7   7   7     1850.88     1728.38    159.41 o 
   9   7   7      240.85      145.89    112.13 o 
  11   7   7     2468.07     2663.73    149.08 o 
  -8   8   7      631.57      588.63     75.21 o 
  -6   8   7      321.22      420.34    176.56 o 
  -4   8   7      238.56      245.95     59.56 o 
  -2   8   7       21.33       52.70     54.75 o 
   0   8   7      102.81       53.23    127.94 o 
   2   8   7      159.23      166.92     58.72 o 
   4   8   7      329.55      429.40     66.45 o 
   6   8   7      142.82      124.81     59.69 o 
 -20   0   8      944.18      820.02    106.25 o 
 -18   0   8        4.75       83.26     68.20 o 
 -16   0   8       15.84       75.62     61.24 o 
 -14   0   8       58.71      -15.51     49.11 o 
 -12   0   8     1053.93     1032.30     96.06 o 
 -10   0   8     1421.94     1426.59    106.40 o 
  -8   0   8      239.14      231.36     57.22 o 
  -6   0   8     7151.05     7557.15    349.91 o 
  -4   0   8      846.01      831.92     86.58 o 
  -2   0   8    21849.22    20975.57    884.08 o 
   0   0   8      556.06      547.93     64.24 o 
   2   0   8    14510.81    13919.93    563.47 o 
   4   0   8     1342.38     1450.99    109.79 o 
   6   0   8    12095.12    12011.48    502.96 o 
   8   0   8      162.26      102.85     57.10 o 
  10   0   8     6958.59     7110.66    335.42 o 
  12   0   8       67.46       69.45     64.62 o 
  14   0   8      322.21      293.11     86.01 o 
  16   0   8     1882.96     2049.17    168.90 o 
  18   0   8      161.01      201.29     90.93 o 
 -21   1   8      353.93      426.05     87.47 o 
 -19   1   8      292.94      355.83     60.16 o 
 -17   1   8       98.01      116.02     55.29 o 
 -15   1   8       82.70       87.72     41.28 o 
 -13   1   8      499.44      453.72     51.78 o 
 -11   1   8      959.98      996.52     79.04 o 
  -9   1   8     1348.21     1359.56     72.68 o 
  -7   1   8     1725.19     1806.43     86.41 o 
  -5   1   8     1172.07     1240.87     58.68 o 
  -3   1   8      501.13      627.46     54.97 o 
  -1   1   8     2878.96     2888.26    121.30 o 
   1   1   8     3677.82     3860.24    147.60 o 
   3   1   8      304.89      310.81     39.86 o 
   5   1   8      666.76      687.99     55.07 o 
   7   1   8     1452.67     1497.70    123.38 o 
   9   1   8     1084.10     1090.59    149.28 o 
  11   1   8      395.34      501.65     60.17 o 
  13   1   8      705.83      682.70    136.65 o 
  15   1   8      482.34      517.55     70.08 o 
  17   1   8      470.57      672.88    119.20 o 
  19   1   8      373.10      358.84    123.28 o 
 -20   2   8       47.63       39.64     51.69 o 
 -18   2   8      960.59      900.62     71.94 o 
 -16   2   8       77.94       62.97     43.82 o 
 -14   2   8     1040.55      964.17     68.47 o 
 -12   2   8      253.69      273.43     62.50 o 
 -10   2   8      450.19      379.49     39.76 o 
  -8   2   8     3603.02     3497.01    106.42 o 
  -6   2   8      308.78      224.86     33.29 o 
  -4   2   8     4986.45     5158.69    142.62 o 
  -2   2   8     2575.81     2724.99    118.49 o 
   0   2   8    16560.84    17055.97    507.62 o 
   2   2   8      420.95      461.07    114.83 o 
   4   2   8     9446.01     9756.66    313.67 o 
   6   2   8     1267.86     1396.23     90.11 o 
   8   2   8     7092.67     7044.46    197.06 o 
  10   2   8      268.17      263.16     51.26 o 
  12   2   8     1830.23     1820.62    103.85 o 
  14   2   8     1155.88     1216.96    101.18 o 
  16   2   8        5.47      -39.88     62.02 o 
  18   2   8     2597.61     2495.02    136.17 o 
 -19   3   8      425.89      271.96     55.93 o 
 -17   3   8      420.82      476.55     61.25 o 
 -15   3   8      444.89      489.84     61.10 o 
 -13   3   8      243.11      326.85     53.48 o 
 -11   3   8      571.01      626.55     42.94 o 
  -9   3   8      934.27     1048.30     84.61 o 
  -7   3   8      556.70      592.81     46.86 o 
  -5   3   8      157.66      163.17     45.75 o 
  -3   3   8     1104.31     1127.89     88.20 o 
  -1   3   8     1089.10     1031.00     82.67 o 
   1   3   8     1276.58     1338.84    119.05 o 
   3   3   8     4056.27     4393.43    174.76 o 
   5   3   8     1045.04     1245.62    209.58 o 
   7   3   8     1038.36     1245.42     90.85 o 
   9   3   8      605.02      691.70     80.44 o 
  11   3   8     1445.80     1427.64    120.68 o 
  13   3   8      560.66      675.58     64.44 o 
  15   3   8      503.21      405.55     60.05 o 
  17   3   8      254.12      263.36     58.36 o 
 -18   4   8       34.05       59.45     81.31 o 
 -16   4   8     1198.62     1103.26     68.23 o 
 -14   4   8      176.85       42.32     49.58 o 
 -12   4   8      724.28      658.89     50.87 o 
 -10   4   8     1013.04      791.32     66.18 o 
  -8   4   8        6.75        9.45     35.67 o 
  -6   4   8     3661.13     3609.07    145.66 o 
  -4   4   8      272.85      261.99     49.85 o 
  -2   4   8     5148.79     5226.55    193.03 o 
   0   4   8     1105.47      957.33     76.93 o 
   2   4   8     5129.51     5336.38    201.55 o 
   4   4   8     1468.15     1594.62    101.28 o 
   6   4   8     6265.00     6876.28    299.39 o 
   8   4   8       35.55       -7.78     51.74 o 
  10   4   8     3450.34     3879.28    176.17 o 
  12   4   8      137.18       75.37     61.67 o 
  14   4   8      128.40       54.66     62.63 o 
  16   4   8     1006.36      912.99    130.85 o 
 -15   5   8      150.36       70.81     56.13 o 
 -13   5   8      387.39      338.69     51.05 o 
 -11   5   8      150.92       91.67     60.75 o 
  -9   5   8      179.25      253.41     52.19 o 
  -7   5   8      262.92      322.68     54.40 o 
  -5   5   8      947.29     1120.92    128.05 o 
  -3   5   8      894.68      753.74     70.41 o 
  -1   5   8      289.08      406.76     59.83 o 
   1   5   8       10.07      -27.12     97.92 o 
   3   5   8        9.74       44.17     52.47 o 
   5   5   8      875.34      791.05     82.53 o 
   7   5   8      446.71      536.20     77.43 o 
   9   5   8     2537.66     2825.19    202.19 o 
  11   5   8      491.83      694.08    179.04 o 
  13   5   8      204.50      197.93     84.24 o 
 -14   6   8      147.99      174.78     45.81 o 
 -12   6   8       40.03       -5.31     40.83 o 
 -10   6   8       55.97       76.24     51.36 o 
  -8   6   8      494.57      434.09     61.26 o 
  -6   6   8       10.75       36.09     45.61 o 
  -4   6   8     4802.18     4654.95    185.55 o 
  -2   6   8       57.71       31.29     45.19 o 
   0   6   8     1399.81     1422.51    199.24 o 
   2   6   8      577.66      456.11     66.52 o 
   4   6   8     4089.50     4439.84    322.17 o 
   6   6   8      163.67      198.64     68.27 o 
   8   6   8     1967.00     2173.36    177.09 o 
  10   6   8       60.98       26.38     69.68 o 
  12   6   8      379.55      426.06     87.68 o 
  -9   7   8       54.40       45.59     53.62 o 
  -7   7   8      131.40      271.31     61.08 o 
  -5   7   8      546.34      531.59     70.26 o 
  -3   7   8      566.86      630.85     72.31 o 
  -1   7   8      175.50      210.23     67.10 o 
   1   7   8      418.85      492.24    122.90 o 
   3   7   8      798.49      723.42     82.67 o 
   5   7   8       85.26       88.78     60.10 o 
   7   7   8      373.47      217.03     81.97 o 
 -19   1   9        0.22      -26.74     48.86 o 
 -17   1   9       31.28       -1.72     49.95 o 
 -15   1   9       60.35       86.96     46.60 o 
 -13   1   9      806.75      600.62     59.49 o 
 -11   1   9     1094.07     1026.77    194.97 o 
  -9   1   9     2397.61     2164.86     97.84 o 
  -7   1   9     2808.16     3036.72    187.45 o 
  -5   1   9     2921.31     3162.59    190.62 o 
  -3   1   9     1135.31      932.29    103.51 o 
  -1   1   9       61.04      117.99     64.95 o 
   1   1   9     2510.95     2463.86    139.80 o 
   3   1   9      220.70      205.49    100.33 o 
   5   1   9      158.98      158.03     59.68 o 
   7   1   9        9.13       -9.87     39.90 o 
   9   1   9     3230.24     3142.32    137.56 o 
  11   1   9     2293.90     2137.31    114.86 o 
  13   1   9     3257.90     3236.08    149.45 o 
  15   1   9     2767.18     2698.72    149.84 o 
  17   1   9     2287.51     2216.43    134.20 o 
 -18   2   9        0.82       98.04     49.65 o 
 -16   2   9       33.20       73.02     46.21 o 
 -14   2   9        8.90      -16.70     42.75 o 
 -12   2   9        0.35        4.36     39.72 o 
 -10   2   9       15.82      -23.20     37.27 o 
  -8   2   9      173.21      191.71     42.44 o 
  -6   2   9       36.29       34.35     32.29 o 
  -4   2   9        0.26      -28.70     29.46 o 
  -2   2   9      254.62      183.40     49.00 o 
   0   2   9      204.58      131.08     47.84 o 
   2   2   9      212.95      189.05     49.56 o 
   4   2   9      301.80      322.15     56.20 o 
   6   2   9     1442.16     1313.05    133.99 o 
   8   2   9      364.17      420.45     66.81 o 
  10   2   9       81.00       75.04     54.16 o 
  12   2   9       13.07       50.06     58.03 o 
  14   2   9        0.10       28.02     47.61 o 
  16   2   9      139.65      283.10     72.74 o 
 -17   3   9        8.89       51.51     47.99 o 
 -15   3   9      327.12      179.17     51.43 o 
 -13   3   9      428.93      269.41     51.44 o 
 -11   3   9     1493.61     1478.00     70.48 o 
  -9   3   9      432.23      414.48     54.06 o 
  -7   3   9     1848.34     1894.02    102.68 o 
  -5   3   9     1272.55     1198.42     80.95 o 
  -3   3   9     2267.39     2467.72    119.88 o 
  -1   3   9      351.33      363.89     72.75 o 
   1   3   9      525.78      588.56     68.55 o 
   3   3   9        0.83       28.15     48.02 o 
   5   3   9      366.32      448.57     66.49 o 
   7   3   9      870.98      834.54     85.60 o 
   9   3   9      879.17      913.37     88.79 o 
  11   3   9     1962.87     2161.92    178.96 o 
  13   3   9     2240.68     2258.10    155.79 o 
  15   3   9     2266.46     2049.42    137.35 o 
 -16   4   9        5.26       -1.24     78.09 o 
 -14   4   9        3.07       34.55     50.97 o 
 -12   4   9       24.08       -2.22     45.21 o 
 -10   4   9      187.87      178.98     64.12 o 
  -8   4   9        2.33       62.95     44.02 o 
  -6   4   9       37.31       50.12     45.49 o 
  -4   4   9      152.92      149.01     48.80 o 
  -2   4   9      100.25       87.73     50.87 o 
   0   4   9      328.93      346.52     62.96 o 
   2   4   9       78.56       90.95     53.81 o 
   4   4   9      530.67      726.13     85.59 o 
   6   4   9        9.56       25.09     82.87 o 
   8   4   9        2.76      -20.73     55.87 o 
  10   4   9       42.79       29.11     86.41 o 
  12   4   9        7.05       -7.19    131.13 o 
  14   4   9       37.72       25.68     70.75 o 
 -13   5   9      367.02      345.61     69.77 o 
 -11   5   9      141.77      133.08     86.09 o 
  -9   5   9     1384.81     1515.29    195.55 o 
  -7   5   9      238.04      275.75     57.79 o 
  -5   5   9      958.75     1152.73     88.37 o 
  -3   5   9        9.37       15.44     92.70 o 
  -1   5   9     2739.17     2606.00    133.56 o 
   1   5   9       24.11       32.75     52.63 o 
   3   5   9      196.46      182.79     92.23 o 
   5   5   9      341.73      514.08     87.12 o 
   7   5   9       29.88       64.97     68.30 o 
   9   5   9      478.21      400.57     95.64 o 
  11   5   9      669.71      706.81    100.01 o 
 -10   6   9      210.80      171.79     86.94 o 
  -8   6   9      133.19      181.02     58.67 o 
  -6   6   9      168.71      107.22     55.96 o 
  -4   6   9      577.13      627.54     75.27 o 
  -2   6   9      782.24      850.79    137.16 o 
   0   6   9        2.50      -30.79     51.53 o 
   2   6   9      145.46      153.58     60.08 o 
   4   6   9        1.67       -3.81     55.37 o 
   6   6   9      174.01      205.09     79.08 o 
   8   6   9      188.21      213.17     82.78 o 
  -1   7   9       48.58        0.06     56.25 o 
 -16   0  10      974.75      925.39    105.35 o 
 -14   0  10        8.87      -20.34     63.03 o 
 -12   0  10     1800.87     1958.84    143.40 o 
 -10   0  10        8.90      -65.73     57.53 o 
  -8   0  10      491.37      595.17     90.76 o 
  -4   0  10     1650.37     1652.16    140.01 o 
  -2   0  10      441.27      340.53     79.85 o 
   0   0  10      365.49      336.88     82.98 o 
   8   0  10     1044.57      951.65    110.33 o 
  10   0  10     5602.45     5348.38    285.02 o 
  12   0  10      351.15      326.05     92.98 o 
  14   0  10     2240.04     2057.15    171.67 o 
 -15   1  10      240.96      258.45     53.98 o 
 -13   1  10      353.56      349.68     75.39 o 
 -11   1  10      235.12      116.14    100.72 o 
  -9   1  10      199.72      224.05     51.08 o 
  -7   1  10      480.76      726.07     94.36 o 
  -5   1  10     1605.18     1827.90    148.22 o 
  -3   1  10     1108.23     1190.12    124.38 o 
  -1   1  10      140.14      251.64     76.76 o 
   1   1  10      107.23       74.17     65.86 o 
   3   1  10      526.70      544.80     65.55 o 
   5   1  10      596.46      580.62     83.41 o 
   7   1  10      491.27      565.02     91.21 o 
   9   1  10      653.77      446.50     98.88 o 
  11   1  10      269.50      435.27     94.20 o 
  13   1  10      559.02      609.78    132.43 o 
 -14   2  10     1047.64     1049.17    101.65 o 
 -12   2  10        4.10        8.45     52.36 o 
 -10   2  10      567.94      666.81     88.24 o 
  -8   2  10        0.23       25.96     59.44 o 
  -6   2  10      144.97      165.52     49.71 o 
  -4   2  10      969.38      991.42    115.50 o 
  -2   2  10      249.45      417.40     63.31 o 
   0   2  10     2358.29     2408.84    124.93 o 
   2   2  10       86.98       72.16     82.94 o 
   4   2  10     5699.20     5419.68    210.49 o 
   6   2  10     1202.05      996.88     88.50 o 
   8   2  10     5745.41     6083.26    237.83 o 
  10   2  10      780.95      638.64    144.92 o 
  12   2  10     2791.86     2735.68    152.25 o 
 -13   3  10      303.43      377.39     87.69 o 
 -11   3  10      270.64      289.92     85.77 o 
  -7   3  10      147.32      203.88     74.18 o 
  -5   3  10      195.89      198.74     68.17 o 
  -3   3  10      356.81      359.14     63.35 o 
  -1   3  10      637.80      722.05    102.65 o 
   1   3  10     1425.77     1687.72    160.44 o 
   3   3  10      894.47      914.23     90.71 o 
   5   3  10      232.04      224.27    118.14 o 
   7   3  10      436.78      399.61     88.78 o 
   9   3  10      136.16       48.34     65.44 o 
  11   3  10      318.72      263.14     76.92 o 
 -12   4  10      485.74      532.81    104.69 o 
 -10   4  10       28.32       86.86     75.85 o 
  -8   4  10      528.23      587.04     71.37 o 
  -6   4  10       39.84        3.99     46.88 o 
  -4   4  10       40.48       45.40     47.10 o 
  -2   4  10      870.73      917.74     86.15 o 
   0   4  10        5.03      -30.00     86.12 o 
   2   4  10     2683.02     3105.38    157.33 o 
   4   4  10       31.33       22.47     62.81 o 
   6   4  10     4011.36     4493.41    203.40 o 
   8   4  10      745.91      730.99     97.25 o 
  10   4  10     2174.10     2104.86    144.72 o 
  -9   5  10      358.58      558.57    115.91 o 
  -7   5  10      185.86      353.96    117.45 o 
  -5   5  10      131.13      171.22     59.29 o 
  -3   5  10        3.82       28.36     55.36 o 
  -1   5  10      140.44      174.93    189.09 o 
   1   5  10      113.15      104.00     60.87 o 
   3   5  10      275.58      417.17    109.83 o 
   5   5  10     1207.64     1579.87    470.94 o 
   7   5  10      255.64      413.33     90.09 o 
 -11   1  11      319.35      243.42     59.82 o 
  -9   1  11      289.56      214.71     58.90 o 
  -7   1  11       25.67       65.28     67.87 o 
  -5   1  11      440.79      510.86     97.72 o 
  -3   1  11     1712.17     1829.02    160.28 o 
  -1   1  11     2062.07     2060.76    167.43 o 
   1   1  11     1004.61     1124.33    132.94 o 
   3   1  11     2246.47     1884.55    169.12 o 
   5   1  11      345.82      347.18     99.95 o 
   7   1  11      362.24      562.27    125.25 o 
   9   1  11        1.35       24.09    118.99 o 
 -10   2  11        0.82      -14.61     69.21 o 
  -4   2  11        7.20      -37.08     68.20 o 
  -2   2  11        1.16       23.93     74.27 o 
   0   2  11       19.19       74.61     79.78 o 
   2   2  11      239.82      272.19     73.46 o 
   4   2  11       28.82       36.62     56.17 o 
   6   2  11       22.92      160.22     72.70 o 
   8   2  11       22.65      -47.73     57.33 o 
  -5   3  11      446.31      450.58    101.65 o 
  -3   3  11      911.62      785.43    120.31 o 
  -1   3  11      217.94      242.63     65.75 o 
   1   3  11     2353.95     2536.89    143.68 o 
   3   3  11      712.63      905.22    211.11 o 
   5   3  11      597.54      828.31    153.64 o 
   7   3  11      241.95      284.56     80.80 o 
  -6   4  11       39.63       91.98     57.95 o 
  -4   4  11        2.01       -1.78     54.76 o 
  -2   4  11       99.18      117.48     99.12 o 
   0   4  11      699.17      684.86    100.01 o 
   2   4  11       20.02       92.55     73.08 o 
   0   0  12      110.33       70.91     77.43 o 
   2   0  12      454.52      281.34    100.64 o 
  -1   1  12      143.84      160.94     93.51 o 
   1   1  12      265.86      376.33     71.92 o 
                                                 
